# Supplementary material for: Candidate Gene Identification with SNP Marker-Based Fine Mapping of Anthracnose Resistance Gene Co-4 in Common Bean
Source: PLoS One. 2015 Oct 2;10(10):e0139450. doi: 10.1371/journal.pone.0139450 (PMC4592015; doi:10.1371/journal.pone.0139450)
Supplement: S1 File — (XLSX) [file pone.0139450.s006.xlsx]

## Sheet: Phenotypic data
Plant ID	R73 Score
146-1	5
146-2	1
146-7	4
146-9	4
146-10	5
146-11	1
146-12	4
146-13	1
146-14	6
146-15	1
146-17	1
146-18	1
146-19	1
146-20	5
146-21	1
146-22	1
146-23	1
146-25	1
146-26	3
146-27	5
146-28	5
146-29	5
146-30	1
146-31	1
146-33	5
146-34	1
146-35	6
146-36	1
146-37	1
146-38	1
146-39	5
146-40	3
146-41	5
146-42	1
146-43	1
146-44	1
146-45	1
146-46	5
146-48	1
146-51	1
146-52	6
146-58	1
146-61	1
146-63	1
146-67	1
146-69	1
146-70	1
146-72	1
146-76	1
146-78	1
146-83	1
146-84	1
146-86	6
146-87	1
146-88	1
146-89	1
146-90	1
146-92	1
146-94	1
146-95	1
146-97	1
146-99	1
146-100	1
146-101	1
146-103	1
146-106	1
146-112	1
146-117	5
146-120	1
146-121	1
146-122	1
146-123	1
146-124	2
146-125	4
146-126	4
146-127	5
146-128	1
146-129	4
146-130	5
146-131	5
146-132	1
146-134	1
146-135	5
146-138	1
146-140	1
146-141	5
146-142	5
146-143	5
146-147	4
146-151	1
146-164	7
146-175	7
146-177	7
146-182	6

## Sheet: Marker positions
_NAME_	suffix	Chromosome	Length	Start	Stop	NCBI_Number
sc00004ln1947458_1001295	_G_A_7456021	5	121	38706532	38706652	ss715645306
sc00004ln1947458_1259789	_C_A_7714515	5	121	39020128	39020248	ss715645319
sc00004ln1947458_1275375	_G_A_7730101	5	121	39035596	39035716	ss715645321
sc00004ln1947458_1283790	_G_A_7738516	5	121	39044014	39044134	ss715645322
sc00004ln1947458_1525278	_A_G_7980004	5	121	39283029	39283149	ss715645348
sc00004ln1947458_1590601	_G_A_8045327	5	121	39347456	39347576	ss715645356
sc00004ln1947458_1597184	_G_A_8051910	5	121	39361716	39361836	ss715645357
sc00004ln1947458_1611253	_G_A_8065979	5	121	39375686	39375806	ss715645359
sc00004ln1947458_1716049	_A_G_8170775	5	121	39479201	39479320	ss715645370
sc00004ln1947458_1727688	_G_A_8182414	5	121	39490839	39490959	ss715645372
sc00004ln1947458_1751142	_G_A_8205868	5	121	39514300	39514420	ss715645376
sc00004ln1947458_271153	_A_G_6725879	5	121	37986622	37986742	ss715645400
sc00004ln1947458_533877	_C_A_6988603	5	121	38245137	38245257	ss715645424
sc00004ln1947458_573701	_C_A_7028427	5	121	38285445	38285565	ss715645428
sc00004ln1947458_833614	_G_A_7288340	5	121	38540623	38540743	ss715645449
sc00004ln1947458_855559	_G_A_7310285	5	121	38562583	38562703	ss715645451
sc00004ln1947458_945872	_G_A_7400598	5	121	38652118	38652238	ss715645461
sc00006ln1798808_1431235	_A_G_11662700	10	121	42152965	42153085	ss715645496
sc00006ln1798808_212015	_C_A_10443480	10	121	40945280	40945400	ss715645508
sc00006ln1798808_286665	_A_G_10518130	10	121	41017187	41017307	ss715645513
sc00007ln1695141_1345595	_G_A_13375868	11	121	4498066	4498186	ss715645544
sc00007ln1695141_1358942	_G_A_13389215	11	121	4511121	4511241	ss715645546
sc00007ln1695141_1367176	_C_A_13397449	11	121	4519359	4519479	ss715645547
sc00007ln1695141_1394703	_G_A_13424976	11	121	4546622	4546742	ss715645549
sc00010ln1529725_1084965	_A_G_18124555	1	121	4388569	4388449	ss715645586
sc00011ln1496550_382746	_G_A_18952061	9	121	32765417	32765537	ss715645629
sc00013ln1423374_1039523	_G_A_22555065	7	121	42495872	42495752	ss715639231
sc00015ln1350335_684485	_G_A_25020761	9	121	36175584	36175704	ss715645719
sc00017ln1175502_980385	_G_A_27925377	6	121	25826449	25826329	ss715645796
sc00018ln1167623_447914	_G_A_28568408	4	121	44332850	44332730	ss715645811
sc00020ln1038212_936100	_A_G_31374326	8	121	2929155	2929035	ss715645835
sc00020ln1038212_942609	_G_A_31380835	8	121	2922646	2922526	ss715645836
sc00021ln1025434_280672	_C_A_31757110	7	121	47475405	47475525	ss715645843
sc00021ln1025434_384007	_C_A_31860445	7	121	47577231	47577351	ss715645846
sc00021ln1025434_93724	_A_G_31570162	7	121	47285062	47285182	ss715645851
sc00025ln963649_125755	_A_C_35583957	2	121	44920542	44920662	ss715645956
sc00032ln883219_822164	_G_A_42817102	9	121	35320663	35320783	ss715646072
sc00033ln883062_493005	_G_A_43371162	1	121	45286596	45286476	ss715646075
sc00034ln878273_378312	_G_A_44139531	3	121	51914761	51914641	ss715646082
sc00035ln877458_309200	_A_G_44948692	8	121	57941865	57941985	ss715646095
sc00035ln877458_374317	_A_C_45013809	8	121	58006465	58006585	ss715646101
sc00049ln755052_133206	_A_G_56225181	3	121	11332594	11332714	ss715646280
sc00049ln755052_167308	_G_A_56259283	3	121	11365698	11365818	ss715646281
sc00059ln720534_624328	_G_A_64127882	3	121	1022814	1022694	ss715646397
sc00059ln720534_645626	_A_G_64149180	3	121	1001589	1001469	ss715646398
sc00060ln715437_153118	_A_G_64377206	6	121	24719063	24719183	ss715646402
sc00060ln715437_416433	_A_C_64640521	6	121	24969488	24969608	ss715646421
sc00060ln715437_479352	_G_A_64703440	6	121	25031668	25031788	ss715646426
sc00060ln715437_498542	_G_A_64722630	6	121	25050858	25050978	ss715646428
sc00064ln701495_548353	_A_G_67617669	7	121	4144405	4144285	ss715646464
sc00064ln701495_645202	_A_G_67714518	7	121	4048469	4048349	ss715646473
sc00065ln699804_339284	_G_A_68110095	8	121	2843266	2843146	ss715646480
sc00065ln699804_348798	_A_G_68119609	8	121	2833748	2833628	ss715646481
sc00089ln640327_337232	_A_C_84202723	8	121	462097	462217	ss715646680
sc00090ln635406_126333	_A_G_84632151	5	121	40099516	40099636	ss715646692
sc00091ln623366_492344	_A_G_85633568	8	121	58941526	58941646	ss715646767
sc00097ln606768_246427	_G_A_89097672	4	121	3863618	3863498	ss715646787
sc00101ln599358_441684	_G_A_91711123	8	121	5585056	5585176	ss715646831
sc00112ln569344_161308	_A_C_97880308	4	121	1147879	1147999	ss715646891
sc00112ln569344_292205	_A_G_98011205	4	121	1270801	1270921	ss715646898
sc00115ln558238_203837	_G_A_99613678	4	121	10840565	10840685	ss715646943
sc00115ln558238_357882	_G_A_99767723	4	121	10984914	10985034	ss715646944
sc00138ln510194_1954	_G_A_111687137	7	121	41610308	41610428	ss715639467
sc00142ln502928_50201	_A_G_113764775	2	121	33041575	33041455	ss715647100
sc00169ln473620_261347	_A_G_127231175	5	121	7251643	7251763	ss715647316
sc00170ln473342_447706	_C_A_127891154	4	121	37280702	37280582	ss715647337
sc00181ln444734_158966	_G_A_132673908	1	121	46081728	46081608	ss715647366
sc00187ln435150_129314	_A_G_135281537	8	121	59369948	59369828	ss715647387
sc00188ln434451_288209	_G_A_135875582	2	121	39551998	39551878	ss715647409
sc00204ln409266_195932	_G_A_142565904	3	121	10332349	10332229	ss715647438
sc00204ln409266_264982	_A_G_142634954	3	121	10256360	10256240	ss715647440
sc00212ln403531_136229	_G_A_145762817	2	121	29123255	29123375	ss715647517
sc00212ln403531_174650	_G_A_145801238	2	121	29160646	29160766	ss715647519
sc00222ln388011_107253	_G_A_149695435	4	121	4717227	4717347	ss715647590
sc00226ln381215_20557	_G_A_151144827	9	121	31852267	31852387	ss715647623
sc00244ln360837_343637	_G_A_158138157	1	121	2953710	2953830	ss715647676
sc00252ln356151_332469	_A_G_160996770	7	121	38195936	38196056	ss715647701
sc00265ln348200_317995	_A_G_165566119	2	121	30389832	30389712	ss715647744
sc00278ln339519_121291	_A_G_169835198	2	121	8936452	8936572	ss715647791
sc00285ln337269_216158	_G_A_172300066	5	121	369942	370062	ss715639687
sc00301ln323982_161061	_G_A_177521773	2	121	35097211	35097091	ss715647884
sc00301ln323982_280725	_A_C_177641437	2	121	34979938	34979818	ss715647888
sc00301ln323982_311835	_C_A_177672547	2	121	34949255	34949135	ss715647890
sc00339ln298666_189468	_G_A_189385775	7	121	46986481	46986361	ss715648044
sc00340ln298498_109964	_G_A_189604937	5	121	5079877	5079997	ss715648046
sc00340ln298498_195030	_G_A_189690003	5	121	5154496	5154616	ss715648051
sc00340ln298498_271117	_G_A_189766090	5	121	5228898	5229018	ss715648053
sc00340ln298498_58475	_C_A_189553448	5	121	5030750	5030870	ss715648057
sc00341ln298231_187936	_G_A_189981407	8	121	53313611	53313491	ss715648061
sc00342ln296813_105038	_G_A_190196740	5	121	4343815	4343935	ss715648062
sc00342ln296813_172892	_A_C_190264594	5	121	4411442	4411562	ss715648065
sc00342ln296813_60825	_C_A_190152527	5	121	4298317	4298437	ss715648076
sc00345ln293515_106647	_A_G_191084738	11	121	46242412	46242532	ss715648079
sc00345ln293515_187359	_A_C_191165450	11	121	46318819	46318939	ss715648082
sc00345ln293515_193931	_A_G_191172022	11	121	46325392	46325512	ss715648083
sc00345ln293515_248038	_A_C_191226129	11	121	46378951	46379071	ss715648086
sc00346ln293441_31888	_G_A_191303494	11	121	47994890	47994770	ss715648099
sc00368ln282555_23754	_A_G_197651810	3	121	32295136	32295016	ss715648169
sc00384ln271106_116652	_A_G_202180048	8	121	49958877	49958757	ss715639819
sc00418ln255472_153753	_G_A_211169364	11	121	48660324	48660444	ss715648345
sc00418ln255472_49970	_A_G_211065581	11	121	48560314	48560434	ss715648350
sc00418ln255472_79205	_G_A_211094816	11	121	48588520	48588640	ss715648351
sc00423ln252719_20581	_G_A_212308830	2	121	10425718	10425598	ss715648368
sc00431ln249067_106782	_G_A_214402640	7	121	140518	140398	ss715648384
sc00431ln249067_187173	_G_A_214483031	7	121	61580	61460	ss715648393
sc00447ln244541_51986	_G_A_218293440	5	121	1331732	1331852	ss715648463
sc00452ln242100_29011	_A_C_219489014	2	121	34694943	34694823	ss715648476
sc00456ln240829_163089	_G_A_220591115	2	121	34274681	34274561	ss715648503
sc00456ln240829_169091	_A_G_220597117	2	121	34268681	34268561	ss715648504
sc00456ln240829_192670	_G_A_220620696	2	121	34245090	34244970	ss715648506
sc00456ln240829_83535	_C_A_220511561	2	121	34341915	34341795	ss715648513
sc00478ln232123_61857	_G_A_225689986	7	121	48549750	48549630	ss715648576
sc00480ln229997_5420	_A_C_226097603	10	121	39436995	39436875	ss715648594
sc00500ln220624_120154	_G_A_230730076	2	121	23874073	23873953	ss715648628
sc00500ln220624_64815	_G_A_230674737	2	121	23929799	23929679	ss715648633
sc00515ln215938_121432	_G_A_234000609	5	121	5349945	5349825	ss715648666
sc00515ln215938_12634	_A_G_233891811	5	121	5458696	5458576	ss715648667
sc00533ln210089_101826	_A_C_237821361	5	121	5600790	5600910	ss715648731
sc00544ln207944_169909	_A_G_240186778	2	121	11980874	11980994	ss715640057
sc00548ln206833_175299	_A_G_241021897	4	121	43432903	43432783	ss715648778
sc00557ln203839_105664	_C_A_242803610	5	121	9883016	9882896	ss715648797
sc00557ln203839_42106	_G_A_242740052	5	121	9944622	9944502	ss715648803
sc00560ln203666_78693	_C_A_243387901	2	121	21778438	21778558	ss715648823
sc00624ln184183_46132	_G_A_255847471	4	121	12447135	12447255	ss715648999
sc00665ln172760_1312	_G_A_263115966	2	121	11346778	11346658	ss715640220
sc00676ln169706_138384	_A_G_265139187	5	121	4742108	4742228	ss715649114
sc00685ln167428_38757	_A_G_266555138	11	121	5081854	5081734	ss715649140
sc00685ln167428_63836	_G_A_266580217	11	121	5058012	5057892	ss715649141
sc00701ln164739_86002	_G_A_269264751	7	121	38828175	38828295	ss715640271
sc00717ln161010_9238	_G_A_271798008	9	121	31821699	31821579	ss715649185
sc00745ln155853_108128	_A_G_276339506	5	121	8158670	8158790	ss715649286
sc00757ln154071_57102	_A_G_278149877	5	121	36614327	36614207	ss715649300
sc00779ln149779_105659	_A_G_281541703	4	121	43577498	43577378	ss715649337
sc00784ln148583_115308	_C_A_282297622	11	121	45505166	45505286	ss715649352
sc00844ln139440_34413	_G_A_290877334	11	121	48476408	48476288	ss715649457
sc00844ln139440_90614	_G_A_290933535	11	121	48418977	48418857	ss715649459
sc00848ln138886_135985	_G_A_291535409	9	121	24876021	24875901	ss715640478
sc00853ln138233_81612	_G_A_292173871	7	121	39295233	39295353	ss715640487
sc00868ln136402_29410	_G_A_294183573	4	121	26815711	26815831	ss715649493
sc00879ln134743_24058	_G_A_295668958	5	121	8468846	8468966	ss715649509
sc00897ln131890_21817	_A_G_298065755	2	121	29516586	29516466	ss715649534
sc00910ln129497_109193	_C_A_299854947	4	121	30141516	30141396	ss715649549
sc00959ln123033_51326	_A_G_305976472	2	121	7391269	7391389	ss715649648
sc00980ln121442_55443	_G_A_308547525	4	121	27781563	27781683	ss715649688
sc00999ln117802_68609	_G_A_310833470	3	121	11027763	11027883	ss715649740
sc01034ln113692_70331	_G_A_314897360	4	121	13397115	13396995	ss715649810
sc01037ln113513_66838	_C_A_315234909	10	121	43213101	43213221	ss715649823
sc01058ln111657_84438	_A_G_317614559	5	121	4948028	4948148	ss715649855
sc01084ln107356_18858	_C_A_320387520	4	121	23069787	23069907	ss715649903
sc01089ln106922_30683	_A_G_320935617	11	121	48221314	48221194	ss715640836
sc01089ln106922_35532	_A_C_320940466	11	122	48216420	48216299	ss715649909
sc01147ln100958_56323	_C_A_327003764	4	121	17676058	17676178	ss715650004
sc01165ln99268_36278	_A_G_328786016	5	121	8378453	8378573	ss715650039
sc01166ln99279_21959	_G_A_328870965	2	121	34800508	34800388	ss715650042
sc01172ln99052_62857	_A_G_329506693	2	121	16936098	16935978	ss715650059
sc01175ln98944_2354	_A_C_329743268	2	121	16752505	16752625	ss715640941
sc01225ln94384_41651	_C_A_334616537	3	121	10903655	10903775	ss715650136
sc01246ln92400_90888	_A_G_336623907	2	121	195239	195119	ss715641034
sc01460ln75814_46420	_A_C_354569409	5	121	4808764	4808644	ss715650411
sc01599ln66886_30614	_G_A_364446975	2	121	11151326	11151446	ss715650549
sc01637ln64942_9681	_A_G_366935116	3	121	46154339	46154219	ss715650580
sc01706ln61325_6682	_A_C_371295017	2	121	23053660	23053780	ss715650638
sc01907ln52869_42865	_A_C_382831719	11	121	48942723	48942843	ss715650816
sc01914ln52793_14253	_A_G_383172833	2	121	12143016	12142896	ss715642024
sc01996ln50287_16062	_G_A_387395037	4	121	26530870	26530750	ss715650885
sc02030ln48628_47144	_A_G_389103375	2	121	12035976	12035856	ss715642165
sc02091ln46560_30535	_G_A_391986934	4	121	25245090	25245210	ss715650918
sc02093ln46314_8684	_G_A_392058176	4	121	34571254	34571134	ss715642248
sc02357ln39054_27381	_C_A_403295445	2	121	7509798	7509678	ss715650972
sc02528ln35477_16130	_G_A_409643374	2	121	10167055	10167175	ss715642802
sc02800ln29618_3512	_G_A_418485303	4	121	26643021	26642901	ss715643132
sc03115ln24054_23644	_G_A_426958556	4	121	34478594	34478474	ss715643436
sc03244ln21996_5098	_G_A_429905445	2	121	33944507	33944627	ss715651128
sc03359ln20699_15424	_G_A_432374991	2	121	23032562	23032682	ss715651140
sc03989ln14342_6906	_G_A_443228106	4	121	11640063	11640183	ss715651182
sc08659ln2293_2199	_A_C_467133481	9	121	32741513	32741633	ss715645097
sc00007ln1695141_1496836	_C_A_13527109	11	121	4647617	4647737	ss715645555
sc00992ln119304_54838	_A_C_309990036	11	121	47484872	47484752	ss715649721
sc00049ln755052_269823	_G_A_56361798	3	121	11464555	11464675	ss715646284
sc00112ln569344_406411	_A_G_98125411	4	121	1386399	1386519	ss715639413
sc00239ln365322_78160	_G_A_156053898	2	121	17382145	17382025	ss715647656
sc00456ln240829_59569	_G_A_220487595	2	121	34365226	34365106	ss715648511
sc00653ln175897_16486	_G_A_261033617	11	121	47585944	47586064	ss715649064
sc00687ln167302_103360	_G_A_266954597	4	121	12704800	12704680	ss715640244
sc00807ln146095_83720	_A_G_285653993	10	121	5689686	5689806	ss715649391
sc01513ln71989_32977	_G_A_358476256	4	121	27690774	27690654	ss715650468
sc01851ln55374_22395	_G_A_379773766	7	121	24527358	24527238	ss715641940
sc09018ln2201_1342	_A_G_467939381	3	121	49663017	49662897	ss715645123
sc00004ln1947458_1295956	_A_C_7750682	5	121	39055302	39055422	ss715645323
sc00004ln1947458_923695	_A_C_7378421	5	121	38630167	38630287	ss715645459
sc00013ln1423374_1157977	_A_C_22673519	7	121	42384459	42384339	ss715639235
sc00025ln963649_99631	_A_C_35557833	2	121	44894413	44894533	ss715645970
sc00028ln943921_742686	_C_A_39069451	7	121	48849610	48849490	ss715646024
sc00029ln929757_307840	_A_C_39578526	9	121	21599511	21599631	ss715646039
sc00030ln901868_598673	_A_C_40799116	9	121	25385252	25385132	ss715646055
sc00034ln878273_372626	_A_C_44133845	3	121	51920450	51920330	ss715646081
sc00049ln755052_29957	_A_C_56121932	3	121	11235328	11235448	ss715646286
sc00064ln701495_662876	_A_C_67732192	7	121	4031322	4031202	ss715646475
sc00082ln654890_482389	_A_C_79795242	4	121	9259154	9259034	ss715646644
sc00101ln599358_4090	_C_A_91273529	8	121	5150618	5150738	ss715639408
sc00165ln480857_341609	_A_C_125401509	1	121	42441357	42441477	ss715647282
sc00181ln444734_212669	_A_C_132727611	1	121	46027660	46027540	ss715639536
sc00209ln406963_22770	_C_A_144432787	11	121	45018735	45018855	ss715647465
sc00225ln381920_71807	_C_A_150814157	9	121	27018511	27018631	ss715647620
sc00260ln351626_143354	_A_C_163639550	7	121	9338779	9338659	ss715647723
sc00293ln329559_101253	_T_C_174850784	2	121	13241163	13241283	ss715647853
sc00316ln314001_293705	_C_A_182453117	5	121	3818344	3818224	ss715647940
sc00340ln298498_177971	_T_C_189672944	5	121	5137916	5138036	ss715648050
sc00342ln296813_254757	_C_A_190346459	5	121	4491611	4491731	ss715648072
sc00345ln293515_72928	_C_A_191051019	11	121	46209252	46209372	ss715648090
sc00349ln291732_158198	_A_C_192308143	3	121	9651443	9651323	ss715648109
sc00369ln281554_272652	_C_A_198183263	4	121	13601141	13601021	ss715648170
sc00378ln275756_122625	_T_C_200538538	5	121	13154911	13155031	ss715639812
sc00378ln275756_273833	_C_T_200689746	8	121	26673452	26673572	ss715648185
sc00378ln275756_43888	_C_T_200459801	5	121	13077678	13077798	ss715648186
sc00403ln261324_178849	_A_C_207314817	7	121	38557072	38556952	ss715648307
sc00413ln257938_118330	_C_A_209850596	2	121	4551161	4551041	ss715648338
sc00413ln257938_185379	_A_C_209917645	2	121	4482430	4482310	ss715639861
sc00456ln240829_155227	_A_C_220583253	2	121	34282544	34282424	ss715648502
sc00500ln220624_133674	_A_C_230743596	2	121	23860552	23860432	ss715648630
sc00538ln208796_6299	_A_C_238772723	9	121	20577694	20577574	ss715648756
sc00557ln203839_81820	_A_C_242779766	5	121	9907502	9907382	ss715648804
sc00560ln203666_185558	_A_C_243494766	2	121	21880174	21880294	ss715648820
sc00676ln169706_32348	_C_A_265033151	5	121	4623316	4623436	ss715649116
sc00685ln167428_71168	_A_C_266587549	11	122	5050674	5050553	ss715649142
sc00716ln161188_99428	_C_A_271727010	4	121	43340281	43340401	ss715649182
sc01037ln113513_48090	_C_A_315216161	10	121	43194346	43194466	ss715649822
sc01175ln98944_83132	_A_C_329824046	2	121	16837292	16837412	ss715650064
sc01553ln69486_61298	_A_C_361332272	4	121	34313970	34313850	ss715650511
sc02810ln29342_5808	_A_C_418782088	5	121	8593525	8593405	ss715651066
sc02820ln29164_14355	_C_A_419083582
sc03244ln21996_14299	_C_A_429914646	2	121	33953711	33953831	ss715651127
sc03822ln15668_14358	_C_A_440735518	3	121	577151	577031	ss715644024
sc04291ln11863_8473	_C_A_447178431	2	121	18524718	18524838	ss715651192
sc09534ln2098_519	_C_A_469046441
sc00002ln2152649_1448061	_A_G_3620112	7	121	51079111	51079231	ss715645213
sc00003ln2130026_109451	_G_A_4434151	1	121	51764227	51764107	ss715645244
sc00004ln1947458_1019379	_A_G_7474105	5	121	38724624	38724744	ss715645308
sc00004ln1947458_1266963	_A_G_7721689	5	121	39027302	39027422	ss715645320
sc00004ln1947458_1425073	_G_A_7879799	5	121	39182780	39182900	ss715645338
sc00004ln1947458_1442415	_A_G_7897141	5	121	39199967	39200087	ss715645340
sc00004ln1947458_1639136	_A_G_8093862	5	121	39403353	39403473	ss715645362
sc00004ln1947458_1744293	_A_G_8199019	5	121	39507446	39507566	ss715645375
sc00004ln1947458_395321	_A_G_6850047	5	121	38108517	38108637	ss715645411
sc00004ln1947458_465063	_A_G_6919789	5	121	38176866	38176986	ss715645417
sc00004ln1947458_846652	_A_G_7301378	5	121	38553674	38553794	ss715645450
sc00004ln1947458_959887	_A_G_7414613	5	121	38666153	38666273	ss715645462
sc00006ln1798808_1788247	_A_G_12019712	10	121	42515577	42515697	ss715645504
sc00006ln1798808_183339	_A_G_10414804	10	121	40916772	40916892	ss715645505
sc00006ln1798808_472545	_A_G_10704010	10	121	41204992	41205112	ss715645524
sc00007ln1695141_1378335	_A_G_13408608	11	121	4530514	4530634	ss715645548
sc00011ln1496550_365289	_A_G_18934604	9	121	32747953	32748073	ss715645628
sc00011ln1496550_413632	_A_G_18982947	9	121	32796538	32796658	ss715645631
sc00014ln1397360_275493	_G_A_23214409	7	121	517893	518013	ss715645682
sc00014ln1397360_725586	_A_G_23664502	7	121	950409	950529	ss715645696
sc00017ln1175502_990307	_A_G_27935299	6	121	25816530	25816410	ss715645797
sc00020ln1038212_840377	_G_A_31278603	8	121	3020616	3020496	ss715645832
sc00021ln1025434_240553	_A_G_31716991	7	121	47436038	47436158	ss715645842
sc00025ln963649_43866	_G_A_35502068	2	121	44839085	44839205	ss715645963
sc00034ln878273_431537	_G_A_44192756	3	121	51861882	51861762	ss715646083
sc00034ln878273_572052	_G_A_44333271	3	121	51720407	51720287	ss715646086
sc00035ln877458_174406	_A_G_44813898	8	121	57808646	57808766	ss715646091
sc00035ln877458_667026	_A_G_45306518	8	121	58286568	58286688	ss715646111
sc00038ln842375_5033	_G_A_47257373	2	121	45733250	45733370	ss715646145
sc00043ln806145_676201	_G_A_52107132	4	121	2232355	2232235	ss715646242
sc00046ln768108_719242	_G_A_54515406	2	121	33882356	33882476	ss715646263
sc00051ln745799_220340	_A_G_57817008	10	121	39660637	39660757	ss715646324
sc00059ln720534_580545	_A_G_64084099	3	121	1066541	1066421	ss715646396
sc00060ln715437_126918	_A_G_64351006	6	121	24694534	24694654	ss715646400
sc00060ln715437_397321	_A_G_64621409	6	121	24950978	24951098	ss715646420
sc00060ln715437_444449	_A_G_64668537	6	121	24997912	24998032	ss715639315
sc00064ln701495_151747	_A_G_67221063
sc00064ln701495_368507	_G_A_67437823	7	121	4317440	4317320	ss715646455
sc00065ln699804_330250	_G_A_68101061
sc00065ln699804_381974	_G_A_68152785	8	121	2801265	2801145	ss715646485
sc00068ln689895_351247	_A_G_70210776	8	121	57279874	57279754	ss715646503
sc00068ln689895_502379	_G_A_70361908	8	121	57129910	57129790	ss715646508
sc00068ln689895_85064	_G_A_69944593	8	121	57546402	57546282	ss715646515
sc00071ln681296_379901	_G_A_72302912	8	121	56644822	56644942	ss715646529
sc00071ln681296_590679	_G_A_72513690	8	121	56855050	56855170	ss715646534
sc00083ln654812_284340	_A_G_80252083	8	121	55219125	55219245	ss715646645
sc00083ln654812_568343	_A_G_80536086	8	121	55497519	55497639	ss715646651
sc00087ln646188_197333	_G_A_82775669	11	121	6121659	6121779	ss715646672
sc00090ln635406_168660	_G_A_84674478	5	121	40141857	40141977	ss715646699
sc00091ln623366_244751	_A_G_85385975	8	121	58703738	58703858	ss715646758
sc00101ln599358_358082	_A_G_91627521	8	121	5502606	5502726	ss715646830
sc00112ln569344_96989	_A_G_97815989	4	121	1085963	1086083	ss715646916
sc00135ln517288_298049	_G_A_110437632	1	121	15585354	15585474	ss715647048
sc00142ln502928_233890	_G_A_113948464	2	121	32859810	32859690	ss715647099
sc00160ln486724_431436	_G_A_123074367	2	121	44735813	44735933	ss715647244
sc00161ln483464_72537	_A_G_123202192	8	121	52443766	52443646	ss715647251
sc00169ln473620_219102	_G_A_127188930	5	121	7210522	7210642	ss715647313
sc00169ln473620_366983	_A_G_127336811	5	121	7356463	7356583	ss715647326
sc00186ln436341_356682	_A_G_135072564	10	121	43041622	43041742	ss715647382
sc00187ln435150_76559	_G_A_135228782	8	121	59421453	59421333	ss715647406
sc00206ln407767_168453	_G_A_143355918	11	121	46667922	46667802	ss715647451
sc00209ln406963_185939	_G_A_144595956	11	121	45178191	45178311	ss715647464
sc00222ln388011_16620	_A_G_149604802	4	121	4628951	4629071	ss715647594
sc00226ln381215_45974	_A_G_151170244	9	121	31904315	31904435	ss715647624
sc00243ln362064_261910	_G_A_157694366	5	121	6129262	6129142	ss715647674
sc00244ln360837_360399	_G_A_158154919	1	121	2970222	2970342	ss715647677
sc00252ln356151_316956	_G_A_160981257	7	121	38181204	38181324	ss715647700
sc00278ln339519_112614	_G_A_169826521	2	121	8927773	8927893	ss715647790
sc00300ln324130_220025	_A_G_177256607	5	121	5809479	5809359	ss715647881
sc00306ln321620_316617	_G_A_179292244	8	121	6391685	6391805	ss715639719
sc00340ln298498_282605	_G_A_189777578	5	121	5239981	5240101	ss715648054
sc00345ln293515_144569	_G_A_191122660	11	121	46278106	46278226	ss715648080
sc00345ln293515_65226	_G_A_191043317	11	121	46201549	46201669	ss715648089
sc00377ln276023_8639	_G_A_200148529	3	121	565254	565134	ss715648183
sc00418ln255472_209351	_A_G_211224962	11	121	48714713	48714833	ss715648348
sc00431ln249067_56150	_G_A_214352008	7	121	190597	190477	ss715648399
sc00431ln249067_99164	_A_G_214395022	7	121	148137	148017	ss715648401
sc00446ln244493_98960	_G_A_218095921	1	121	31253226	31253346	ss715648457
sc00452ln242100_54360	_G_A_219514363	2	121	34669728	34669608	ss715648478
sc00460ln239064_52485	_G_A_221441628	3	121	38268568	38268688	ss715648538
sc00469ln235093_128558	_G_A_223650123	7	121	46697119	46696999	ss715648553
sc00478ln232123_163212	_A_G_225791341	7	121	48450339	48450219	ss715648570
sc00500ln220624_155910	_A_G_230765832	2	121	23838066	23837946	ss715648631
sc00515ln215938_37415	_A_G_233916592	5	121	5434354	5434234	ss715648669
sc00518ln214431_193006	_G_A_234718673	4	121	218264	218144	ss715648682
sc00518ln214431_55133	_G_A_234580800	4	121	354742	354622	ss715648686
sc00533ln210089_82586	_A_G_237802121	5	121	5581666	5581786	ss715648750
sc00544ln207944_10409	_G_A_240027278	2	121	11832591	11832711	ss715640055
sc00548ln206833_167425	_G_A_241014023
sc00557ln203839_153046	_A_G_242850992	5	121	9841217	9841097	ss715648799
sc00560ln203666_40385	_A_G_243349593	2	121	21740724	21740844	ss715648821
sc00568ln202252_166304	_G_A_245100626	11	121	45828674	45828794	ss715648856
sc00583ln198651_110116	_A_G_248061507	7	121	4742067	4742187	ss715648885
sc00583ln198651_1233	_G_A_247952624	7	121	4625306	4625426	ss715648886
sc00606ln189736_166393	_G_A_252596266	2	121	22413473	22413353	ss715648920
sc00641ln178767_151765	_A_G_259039819	5	121	9013950	9014070	ss715649034
sc00641ln178767_165350	_A_G_259053404	5	121	9027558	9027678	ss715649037
sc00659ln174637_1647	_G_A_262071971	7	121	38467316	38467196	ss715649077
sc00676ln169706_106063	_G_A_265106866	5	121	4709875	4709995	ss715649111
sc00676ln169706_120559	_A_G_265121362	5	121	4724376	4724496	ss715649113
sc00721ln160814_16303	_A_G_272448804	4	121	41714154	41714274	ss715649202
sc00733ln158243_72091	_A_G_274420699	11	121	47330350	47330230	ss715649253
sc00820ln143432_125512	_G_A_287578955	3	121	11788584	11788464	ss715649410
sc00844ln139440_41480	_G_A_290884401	11	121	48468904	48468784	ss715649458
sc00923ln127272_4312	_G_A_301423104	2	121	31680986	31681106	ss715649570
sc00927ln127007_72084	_G_A_301999588	5	121	1577612	1577492	ss715649582
sc00944ln124871_28500	_G_A_304096184	8	121	50173422	50173302	ss715649619
sc00956ln123145_43339	_G_A_305599124	4	121	11989222	11989342	ss715649645
sc00966ln122702_28890	_G_A_306814201	11	121	29738038	29737918	ss715649662
sc00996ln118235_22224	_A_G_310432679	10	121	376863	376983	ss715640711
sc00999ln117802_80543	_A_G_310845404	3	121	11039696	11039816	ss715649741
sc01064ln110202_26113	_A_G_318223029	5	121	10182247	10182127	ss715649861
sc01087ln107144_28432	_A_G_320719069	2	121	16559404	16559284	ss715649906
sc01087ln107144_56327	_G_A_320746964	2	121	16532443	16532323	ss715649907
sc01165ln99268_66715	_G_A_328816453	5	121	8408467	8408587	ss715650040
sc01178ln98879_16550	_G_A_330054182	5	121	3446929	3446809	ss715650070
sc01231ln93536_66731	_G_A_335206544	2	121	7150159	7150279	ss715650148
sc01482ln74353_32215	_A_G_356208327	3	121	886318	886198	ss715650435
sc01523ln71207_2123	_A_G_359161804	4	121	30363114	30362994	ss715650486
sc01583ln68239_7303	_A_G_363342510	5	121	7934691	7934811	ss715650539
sc01622ln65866_17143	_G_A_365960311	2	121	5755630	5755510	ss715650567
sc01651ln64453_35116	_A_G_367866893	10	121	190578	190698	ss715641659
sc01810ln57050_24279	_A_G_377469340	11	121	45571838	45571958	ss715650717
sc01848ln55590_35719	_A_G_379620462	4	121	29048520	29048400	ss715650761
sc01877ln54509_28626	_G_A_381209567	2	121	15760040	15760160	ss715650785
sc01965ln51075_27969	_G_A_385835565	2	121	23167167	23167287	ss715650858
sc02002ln49851_36901	_A_G_387716343	5	121	10006028	10005908	ss715650891
sc02483ln36436_33872	_A_G_408046187	4	121	30031937	30032057	ss715642753
sc02712ln31521_23095	_G_A_415805614	5	121	9517502	9517622	ss715651049
sc02784ln29988_16940	_A_G_418021591	4	121	30382473	30382593	ss715643110
sc03557ln18282_16523	_G_A_436232417	2	121	17573251	17573131	ss715651158
sc00012ln1449677_460365	_C_T_20526230	6	121	27751233	27751353	ss715645672
sc00171ln471265_319856	_C_T_128236646	3	121	49319901	49320021	ss715647339
sc00212ln403531_382363	_C_T_146008951	2	121	29361800	29361920	ss715647530
sc00350ln291553_51015	_C_T_192492692	10	121	6699303	6699183	ss715639776
sc00385ln270999_113376	_C_T_202447878	1	121	40829858	40829978	ss715648233
sc00452ln242100_5455	_T_C_219465458	2	121	34718212	34718092	ss715648479
sc00560ln203666_9893	_C_T_243319101	2	121	21709790	21709910	ss715648826
sc00807ln146095_108233	_C_T_285678506	10	121	5713824	5713944	ss715649389
sc00927ln127007_103405	_C_T_302030909	5	121	1547902	1547782	ss715649578
sc01239ln92639_63906	_T_C_335949076	11	121	49020286	49020406	ss715650160
sc09408ln2116_270	_T_C_468780939	2	121	33096490	33096610	ss715645157
sc09408ln2116_270	_T_C_468780939	2	121	34891937	34891817	ss715645157
sc00002ln2152649_556403	_C_T_2728454	7	121	50132528	50132648	ss715645239
sc00003ln2130026_86682	_T_G_4411382	1	121	51787008	51786888	ss715645305
sc00004ln1947458_1011321	_C_T_7466047	5	121	38716561	38716681	ss715645307
sc00004ln1947458_1245044	_C_T_7699770	5	121	39005382	39005502	ss715645318
sc00004ln1947458_1352117	_C_T_7806843	5	121	39111485	39111605	ss715645331
sc00004ln1947458_1534966	_T_C_7989692	5	121	39292723	39292843	ss715645349
sc00004ln1947458_1705471	_C_T_8160197	5	121	39468964	39469084	ss715645369
sc00004ln1947458_421159	_C_T_6875885	5	121	38134038	38134158	ss715645414
sc00004ln1947458_883632	_C_T_7338358	5	121	38590664	38590784	ss715645454
sc00007ln1695141_1352459	_C_T_13382732	11	121	4504634	4504754	ss715645545
sc00011ln1496550_440753	_C_T_19010068	9	121	32823232	32823352	ss715645632
sc00014ln1397360_336271	_T_C_23275187	7	121	570544	570664	ss715645684
sc00014ln1397360_662896	_G_T_23601812	7	121	888482	888602	ss715645692
sc00014ln1397360_756280	_T_C_23695196	7	121	981108	981228	ss715645698
sc00020ln1038212_979173	_T_C_31417399	8	121	2887738	2887618	ss715645838
sc00021ln1025434_134283	_G_T_31610721	7	121	47325742	47325862	ss715645840
sc00021ln1025434_318975	_C_T_31795413	7	121	47513205	47513325	ss715645845
sc00021ln1025434_407784	_C_T_31884222	7	121	47599209	47599329	ss715645847
sc00025ln963649_110617	_C_T_35568819	2	121	44905402	44905522	ss715645955
sc00025ln963649_15600	_T_C_35473802	2	121	44811008	44811128	ss715645958
sc00025ln963649_1567	_G_T_35459769	2	121	44796910	44797030	ss715645959
sc00028ln943921_664363	_T_C_38991128	7	121	48927496	48927376	ss715646020
sc00028ln943921_784703	_C_T_39111468	7	121	48806910	48806790	ss715646025
sc00028ln943921_801726	_T_G_39128491	7	121	48790372	48790252	ss715646026
sc00029ln929757_113157	_C_T_39383843	9	121	21401669	21401789	ss715646037
sc00032ln883219_505020	_C_T_42499958	9	121	35010824	35010944	ss715639265
sc00035ln877458_235773	_T_G_44875265	8	121	57870275	57870395	ss715646092
sc00035ln877458_856965	_C_T_45496457	8	121	58474497	58474617	ss715646121
sc00039ln840544_568187	_C_T_48662902
sc00046ln768108_737400	_C_T_54533564	2	121	33900362	33900482	ss715646265
sc00049ln755052_512680	_T_G_56604655	3	121	11698126	11698246	ss715646295
sc00051ln745799_359025	_T_C_57955693	10	121	39796958	39797078	ss715646330
sc00051ln745799_537307	_C_T_58133975	10	121	39972123	39972243	ss715646341
sc00051ln745799_85784	_T_G_57682452	10	121	39527572	39527692	ss715646349
sc00052ln745181_369441	_T_C_58711908	7	121	3466123	3466243	ss715646352
sc00052ln745181_677548	_T_C_59020015	7	121	3769948	3770068	ss715646355
sc00058ln727328_239756	_C_T_63015982	6	121	24336099	24335979	ss715646375
sc00058ln727328_310081	_G_T_63086307	6	121	24267441	24267321	ss715646378
sc00058ln727328_322185	_C_T_63098411	6	121	24255334	24255214	ss715646379
sc00058ln727328_382126	_T_G_63158352	6	121	24194054	24193934	ss715646383
sc00059ln720534_461954	_T_C_63965508	3	121	1179025	1178905	ss715646392
sc00060ln715437_180323	_G_T_64404411	6	121	24746273	24746393	ss715646404
sc00060ln715437_488756	_T_C_64712844	6	121	25041072	25041192	ss715646427
sc00060ln715437_522539	_G_T_64746627	6	121	25074534	25074654	ss715646430
sc00064ln701495_502718	_T_C_67572034	7	121	4188445	4188325	ss715646463
sc00064ln701495_629659	_T_C_67698975	7	121	4064014	4063894	ss715646471
sc00064ln701495_638106	_T_C_67707422	7	121	4055565	4055445	ss715646472
sc00068ln689895_402490	_T_C_70262019	8	121	57229095	57228975	ss715646504
sc00071ln681296_367947	_T_C_72290958	8	121	56632752	56632872	ss715646528
sc00086ln651208_419788	_T_C_82346916	6	121	31748838	31748958	ss715646668
sc00086ln651208_469943	_T_C_82397071	6	121	31799207	31799327	ss715646671
sc00089ln640327_372918	_C_T_84238409	8	121	497385	497505	ss715646684
sc00090ln635406_149082	_G_T_84654900	5	121	40122270	40122390	ss715646695
sc00090ln635406_162458	_C_T_84668276	5	121	40135654	40135774	ss715646698
sc00090ln635406_299612	_C_T_84805430	5	121	40265651	40265771	ss715646713
sc00091ln623366_134361	_G_T_85275585	8	121	58602494	58602614	ss715646750
sc00091ln623366_314892	_T_C_85456116	8	121	58772554	58772674	ss715646761
sc00097ln606768_150021	_C_T_89001266	4	121	3955448	3955328	ss715646781
sc00142ln502928_184253	_C_T_113898827	2	121	32909193	32909073	ss715647098
sc00160ln486724_415253	_C_T_123058184	2	121	44719505	44719625	ss715647243
sc00169ln473620_183469	_T_G_127153297	5	121	7176050	7176170	ss715647312
sc00169ln473620_224787	_T_C_127194615	5	121	7216206	7216326	ss715647314
sc00169ln473620_234099	_T_C_127203927	5	121	7225519	7225639	ss715647315
sc00170ln473342_228624	_G_T_127672072	4	121	37491546	37491426	ss715647336
sc00171ln471265_234093	_C_T_128150883	3	121	49235965	49236085	ss715647338
sc00186ln436341_291059	_T_C_135006941	10	121	42983249	42983369	ss715647381
sc00187ln435150_107775	_T_C_135259998	8	121	59391489	59391369	ss715647386
sc00187ln435150_172862	_C_T_135325085	8	121	59329684	59329564	ss715647393
sc00187ln435150_232820	_T_C_135385043	8	121	59270706	59270586	ss715647398
sc00204ln409266_146040	_T_C_142516012	3	121	10378952	10378832	ss715647436
sc00204ln409266_254317	_T_C_142624289	3	121	10267118	10266998	ss715639562
sc00204ln409266_275401	_T_G_142645373	3	121	10246890	10246770	ss715647442
sc00204ln409266_362090	_G_T_142732062	3	121	10161028	10160908	ss715647443
sc00204ln409266_90541	_C_T_142460513	3	121	10433236	10433116	ss715647446
sc00212ln403531_2814	_C_T_145629402	2	121	28994008	28994128	ss715647526
sc00233ln373695_273236	_C_T_154039304	2	121	35488297	35488417	ss715647643
sc00236ln366267_289928	_C_T_155168008	3	121	9245989	9246109	ss715647646
sc00239ln365322_176487	_C_T_156152225	2	121	17283050	17282930	ss715647652
sc00239ln365322_61224	_C_T_156036962	2	121	17398930	17398810	ss715647655
sc00287ln334996_16931	_T_C_172773579	11	121	48876885	48876765	ss715639694
sc00300ln324130_197581	_T_G_177234163	5	121	5831928	5831808	ss715647880
sc00321ln309586_5299	_T_C_183721855	3	121	4083019	4083139	ss715647965
sc00327ln306820_257821	_C_T_185821957	7	121	10823543	10823423	ss715647989
sc00339ln298666_59263	_T_C_189255570	7	121	47115412	47115292	ss715648045
sc00340ln298498_141309	_C_T_189636282	5	121	5105328	5105448	ss715648048
sc00340ln298498_32065	_T_C_189527038	1	121	43376888	43376768	ss715648055
sc00340ln298498_67447	_C_T_189562420	5	121	5039727	5039847	ss715648058
sc00342ln296813_178409	_T_C_190270111	5	121	4416961	4417081	ss715648066
sc00342ln296813_292173	_C_T_190383875	5	121	4529060	4529180	ss715648075
sc00345ln293515_211253	_T_C_191189344	11	121	46342570	46342690	ss715648084
sc00345ln293515_40993	_T_C_191019084	11	121	46178194	46178314	ss715639767
sc00346ln293441_269534	_C_T_191541140	11	121	47768711	47768591	ss715648096
sc00356ln289747_223537	_G_T_194409711	4	121	38022081	38022201	ss715648134
sc00367ln282611_271520	_C_T_197616965	4	121	34613805	34613685	ss715639806
sc00399ln265600_238978	_G_T_206323015	4	121	12157985	12157865	ss715648302
sc00403ln261324_212836	_C_T_207348804	7	121	38521560	38521440	ss715639847
sc00403ln261324_29888	_T_C_207165856	7	121	38700768	38700648	ss715648310
sc00418ln255472_173904	_T_C_211189515	11	121	48680230	48680350	ss715648346
sc00418ln255472_36179	_T_C_211051790	11	121	48546954	48547074	ss715648349
sc00431ln249067_152199	_T_C_214448057	7	121	95763	95643	ss715648390
sc00431ln249067_39949	_C_T_214335807	7	121	206800	206680	ss715648397
sc00452ln242100_102004	_T_C_219562007	2	121	34623650	34623530	ss715648467
sc00452ln242100_112506	_C_T_219572509	2	121	34613013	34612893	ss715648468
sc00452ln242100_182931	_T_C_219642934	2	121	34544753	34544633	ss715648470
sc00452ln242100_236204	_C_T_219696207	2	121	34491993	34491873	ss715648475
sc00452ln242100_60890	_T_C_219520893	2	121	34663196	34663076	ss715648480
sc00452ln242100_66943	_C_T_219526946	2	121	34657299	34657179	ss715648481
sc00454ln242044_175624	_C_T_220119766	6	121	25477158	25477038	ss715648488
sc00454ln242044_213144	_C_T_220157286	6	121	25439630	25439510	ss715648491
sc00456ln240829_104917	_T_C_220532943
sc00478ln232123_168744	_T_G_225796873	7	121	48445145	48445025	ss715648571
sc00479ln231931_29785	_T_C_225890037	5	121	7688777	7688897	ss715648582
sc00479ln231931_87335	_T_G_225947587	5	121	7746600	7746720	ss715648583
sc00508ln217337_143881	_C_T_232505061	1	121	42854581	42854461	ss715648652
sc00515ln215938_73035	_G_T_233952212	5	121	5399313	5399193	ss715648672
sc00515ln215938_80762	_G_T_233959939	5	121	5391584	5391464	ss715648673
sc00518ln214431_184086	_T_C_234709753	4	121	227120	227000	ss715648681
sc00533ln210089_118065	_T_C_237837600	5	121	5617029	5617149	ss715648733
sc00533ln210089_12719	_C_T_237732254	5	121	5483193	5483313	ss715648734
sc00533ln210089_178889	_C_T_237898424	5	121	5676609	5676729	ss715648740
sc00557ln203839_23294	_G_T_242721240	5	121	9962652	9962532	ss715648801
sc00560ln203666_61288	_G_T_243370496	2	121	21761625	21761745	ss715648822
sc00560ln203666_93604	_C_T_243402812	2	121	21792872	21792992	ss715648825
sc00587ln197790_102673	_C_T_248846778	1	121	43699349	43699469	ss715648889
sc00602ln191605_64706	_C_T_251730410	9	121	20055067	20055187	ss715648916
sc00618ln186586_167413	_T_G_254854948	1	121	51896375	51896255	ss715648965
sc00634ln181279_170662	_T_G_257797286	11	122	45900344	45900223	ss715640170
sc00647ln176898_54685	_T_C_260012255	2	121	34140636	34140516	ss715649049
sc00655ln175835_124295	_C_T_261493195	7	121	48317283	48317403	ss715649069
sc00659ln174637_29312	_T_G_262099636	7	121	38439674	38439554	ss715649079
sc00685ln167428_105636	_C_T_266622017	11	121	5017674	5017554	ss715649139
sc00685ln167428_87929	_C_T_266604310	11	121	5034528	5034408	ss715649143
sc00701ln164739_145939	_C_T_269324688	7	121	38887424	38887544	ss715649164
sc00716ln161188_107618	_T_C_271735200	4	121	43347764	43347884	ss715649179
sc00716ln161188_139140	_T_G_271766722	4	121	43382798	43382918	ss715649180
sc00733ln158243_10639	_C_T_274359247	11	121	47390815	47390695	ss715649249
sc00733ln158243_112892	_C_T_274461500	11	121	47289190	47289070	ss715640322
sc00745ln155853_92235	_C_T_276323613	5	121	8142771	8142891	ss715649289
sc00768ln151650_119734	_T_C_279897569	3	121	3670261	3670141	ss715649325
sc00768ln151650_128437	_G_T_279906272	3	121	3661586	3661466	ss715649326
sc00792ln147667_86011	_T_C_283453739	3	121	35509437	35509557	ss715649363
sc00835ln140787_33631	_T_C_289614938	4	121	513912	514032	ss715649430
sc00885ln133745_54134	_C_T_296504668	4	121	30890815	30890695	ss715640536
sc00892ln132618_102395	_T_C_297484760	3	121	38185399	38185519	ss715649522
sc00896ln131961_25516	_G_T_297937493	4	121	4428988	4429108	ss715640556
sc00907ln130137_76127	_T_C_299432053	5	121	3534483	3534603	ss715649545
sc00927ln127007_94589	_T_C_302022093	5	121	1556757	1556637	ss715649583
sc00956ln123145_20110	_G_T_305575895	2	121	7303184	7303064	ss715649644
sc00992ln119304_109010	_C_T_310044208	11	121	47432025	47431905	ss715649719
sc01016ln116177_107973	_T_G_312865638	2	121	6664388	6664268	ss715649765
sc01018ln115966_106370	_T_G_313096321	4	121	11228	11108	ss715649768
sc01018ln115966_35392	_T_G_313025343	4	121	80243	80123	ss715649773
sc01018ln115966_61123	_T_C_313051074	4	121	55102	54982	ss715649776
sc01078ln107960_20344	_C_T_319742815	11	121	43489271	43489151	ss715649886
sc01087ln107144_18056	_C_T_320708693	2	121	16569786	16569666	ss715649905
sc01125ln103214_7864	_T_G_324704424	2	121	12320037	12319917	ss715649961
sc01149ln100495_19761	_C_T_327168937	4	121	2013385	2013505	ss715650009
sc01155ln100314_1547	_T_C_327753131	3	121	41923015	41923135	ss715640919
sc01155ln100314_86628	_C_T_327838212	3	121	42028415	42028535	ss715650028
sc01158ln99926_51832	_C_T_328103958	4	121	29343774	29343894	ss715650031
sc01166ln99279_76973	_T_G_328925979	2	121	34746785	34746665	ss715650047
sc01178ln98879_10187	_T_C_330047819	5	121	3453057	3452937	ss715650069
sc01183ln98514_84380	_C_T_330615775	4	121	10559290	10559170	ss715650075
sc01206ln95832_85180	_C_T_332850661	4	121	27464288	27464168	ss715650115
sc01225ln94384_2311	_C_T_334577197	3	121	10864482	10864602	ss715650135
sc01246ln92400_90139	_C_T_336623158	2	121	195988	195868	ss715650174
sc01388ln81466_50009	_T_C_348904860	2	121	11677954	11678074	ss715650341
sc01563ln68923_31048	_C_T_361994801	4	121	28217262	28217142	ss715641527
sc01730ln60519_17555	_C_T_372768027	8	121	59613810	59613930	ss715650658
sc01761ln59074_33021	_T_C_374636963	5	121	8315184	8315304	ss715650679
sc01761ln59074_618	_C_T_374604560	5	121	8283146	8283266	ss715650680
sc01810ln57050_7025	_C_T_377452086	11	121	45554584	45554704	ss715650720
sc01816ln56763_24221	_C_T_377811056	2	121	10113435	10113315	ss715641893
sc02401ln37963_27488	_C_T_404991863	4	121	26314880	26314760	ss715650990
sc02719ln31402_26260	_T_G_416028966	5	121	10102525	10102645	ss715651051
sc02785ln29947_5723	_C_T_418040362	2	121	16868091	16868211	ss715651061
sc02860ln28465_13771	_C_T_420235590	2	121	34002283	34002403	ss715651074
sc03571ln18151_15656	_C_T_436486640	4	121	4563286	4563406	ss715643858
sc06375ln3614_3124	_C_T_460784476	3	121	10015807	10015927	ss715644896
sc09016ln2203_841	_T_C_467934474	8	121	50126228	50126348	ss715645122

## Sheet: Marker Blast Results
Marker	Chromosome	Percent	Length					Start	Stop	E-value		NCBI Number
sc00174ln464616_164843_C_T_129486307	1	99.17	121	1	0	1	121	283646	283766	6e-60	232	ss715647341
sc00174ln464616_175582_G_A_129497046	1	99.17	121	1	0	1	121	294389	294509	6e-60	232	ss715647342
sc00174ln464616_197313_T_C_129518777	1	100	121	0	0	1	121	315890	316010	2e-62	240	ss715647343
sc00174ln464616_364371_A_G_129685835	1	100	121	0	0	1	121	463236	463356	2e-62	240	ss715639516
sc00174ln464616_398452_T_C_129719916	1	100	121	0	0	1	121	497205	497325	2e-62	240	ss715639517
sc00174ln464616_423588_A_C_129745052	1	100	121	0	0	1	121	522342	522462	2e-62	240	ss715639518
sc06773ln3195_2432_C_T_462133906	1	99.17	121	1	0	1	121	901211	901331	6e-60	232	ss715644942
sc02964ln26718_449_C_T_423088927	1	99.17	121	1	0	1	121	927137	927017	6e-60	232	ss715651092
sc00686ln167428_100693_G_A_266784502	1	99.17	121	1	0	1	121	996446	996326	6e-60	232	ss715649144
sc00045ln775959_326508_A_G_53346713	1	100	121	0	0	1	121	1401191	1401311	2e-62	240	ss715646260
sc00045ln775959_579545_G_A_53599750	1	99.17	121	1	0	1	121	1652866	1652986	6e-60	232	ss715646262
sc00045ln775959_775007_A_G_53795212	1	100	121	0	0	1	121	1839027	1839147	2e-62	240	ss715639284
sc00180ln450791_274414_G_A_132338565	1	99.17	121	1		1	121	2153352	2153472	6e-60	232	ss715647365
sc00567ln202415_122008_G_A_244853915	1	99.17	121	1	0	1	121	2458936	2459056	6e-60	232	ss715648855
sc00244ln360837_80567_T_C_157875087	1	100	121	0	0	1	121	2691415	2691535	2e-62	240	ss715647678
sc00244ln360837_151643_G_T_157946163	1	99.17	121	1	0	1	121	2759033	2759153	6e-60	232	ss715647675
sc00244ln360837_343637_G_A_158138157	1	99.17	121	1	0	1	121	2953710	2953830	6e-60	232	ss715647676
sc00244ln360837_360399_G_A_158154919	1	99.17	121	1	0	1	121	2970222	2970342	6e-60	232	ss715647677
sc00334ln300981_254308_G_A_187950273	1	99.17	121	1	0	1	121	3026404	3026284	6e-60	232	ss715648030
sc08561ln2322_1972_A_C_466907401	1	100	121	0	0	1	121	3044179	3044299	2e-62	240	ss715645089
sc00334ln300981_210434_A_G_187906399	1	100	121	0	0	1	121	3056981	3056861	2e-62	240	ss715648028
sc00334ln300981_191840_C_T_187887805	1	99.17	121	1	0	1	121	3076373	3076253	6e-60	232	ss715648026
sc00964ln122791_102125_C_A_306641893	1	99.17	121	1	0	1	121	3308141	3308021	6e-60	232	ss715649655
sc00964ln122791_75075_A_G_306614843	1	100	121	0	0	1	121	3334470	3334350	2e-62	240	ss715649660
sc00964ln122791_59538_A_C_306599306	1	100	121	0	0	1	121	3350012	3349892	2e-62	240	ss715649659
sc00964ln122791_20387_C_T_306560155	1	99.17	121	1	0	1	121	3389998	3389878	6e-60	232	ss715649657
sc00379ln275660_25702_G_A_200717371	1	99.17	121	1	0	1	121	3435649	3435769	6e-60	232	ss715648192
sc00379ln275660_34162_A_G_200725831	1	100	121	0	0	1	121	3444111	3444231	2e-62	240	ss715648193
sc00379ln275660_75135_G_A_200766804	1	99.17	121	1	0	1	121	3483636	3483756	6e-60	232	ss715648196
sc00379ln275660_94647_T_C_200786316	1	100	121	0	0	1	121	3503159	3503279	2e-62	240	ss715648197
sc00379ln275660_114825_G_T_200806494	1	99.17	121	1	0	1	121	3525336	3525456	6e-60	232	ss715648187
sc00379ln275660_125730_A_G_200817399	1	100	121	0	0	1	121	3536243	3536363	2e-62	240	ss715648188
sc00379ln275660_141029_C_T_200832698	1	99.17	121	1	0	1	121	3551360	3551480	6e-60	232	ss715648189
sc00379ln275660_153748_T_C_200845417	1	100	121	0	0	1	121	3563659	3563779	2e-62	240	ss715648190
sc06660ln3300_462_G_A_461765749	1	99.17	121	1	0	1	121	3780930	3781050	6e-60	232	ss715644931
sc00893ln132397_24286_T_C_297539269	1	100	121	0	0	1	121	3808053	3808173	2e-62	240	ss715640553
sc00893ln132397_78914_G_T_297593897	1	99.17	121	1	0	1	121	3862511	3862631	6e-60	232	ss715649523
sc00010ln1529725_1084965_A_G_18124555	1	100	121	0	0	1	121	4388569	4388449	2e-62	240	ss715645586
sc00010ln1529725_848378_T_C_17887968	1	100	121	0	0	1	121	4623734	4623614	2e-62	240	ss715639223
sc00010ln1529725_694873_G_A_17734463	1	99.17	121	1	0	1	121	4774913	4774793	6e-60	232	ss715645597
sc00010ln1529725_642042_G_A_17681632	1	99.17	121	1	0	1	121	4829928	4829808	6e-60	232	ss715645596
sc00010ln1529725_580040_G_A_17619630	1	99.17	121	1	0	1	121	4886517	4886397	6e-60	232	ss715645594
sc00010ln1529725_567896_A_G_17607486	1	100	121	0	0	1	121	4898662	4898542	2e-62	240	ss715645593
sc00010ln1529725_518079_G_A_17557669	1	99.17	121	1	0	1	121	4948561	4948441	6e-60	232	ss715645591
sc00010ln1529725_503093_A_G_17542683	1	100	121	0	0	1	121	4963547	4963427	2e-62	240	ss715645590
sc00010ln1529725_480586_C_A_17520176	1	99.17	121	1	0	1	121	4986475	4986355	6e-60	232	ss715645589
sc00010ln1529725_149352_G_A_17188942	1	99.17	121	1	0	1	121	5307190	5307070	6e-60	232	ss715639222
sc09737ln2051_933_A_G_469467397	1	100	121	0	0	1	121	5400483	5400363	2e-62	240	ss715645182
sc00363ln286867_149740_T_C_196357294	1	100	121	0	0	1	121	5552583	5552463	2e-62	240	ss715648159
sc00363ln286867_142146_A_G_196349700	1	100	121	0	0	1	121	5560178	5560058	2e-62	240	ss715648158
sc00363ln286867_100597_G_A_196308151	1	99.17	121	1	0	1	121	5601135	5601015	6e-60	232	ss715648157
sc00363ln286867_54211_G_A_196261765	1	99.17	121	1	0	1	121	5649379	5649259	6e-60	232	ss715648162
sc00363ln286867_45636_G_A_196253190	1	99.17	121	1	0	1	121	5656971	5656851	6e-60	232	ss715648161
sc00363ln286867_33221_T_G_196240775	1	100	121	0	0	1	121	5669385	5669265	2e-62	240	ss715648160
sc00365ln282708_48923_G_T_196829112	1	99.17	121	1	0	1	121	6035707	6035587	6e-60	232	ss715639795
sc00094ln619886_127495_G_A_87134668	1	99.17	121	1	0	1	121	6207373	6207493	6e-60	232	ss715646776
sc00094ln619886_196203_G_T_87203376	1	99.17	121	1	0	1	121	6274855	6274975	6e-60	232	ss715646777
sc00391ln267883_246781_T_C_204198795	1	100	121	0	0	1	121	6355722	6355602	2e-62	240	ss715648278
sc00391ln267883_228828_T_C_204180842	1	100	121	0	0	1	121	6373535	6373415	2e-62	240	ss715648277
sc00391ln267883_151931_C_A_204103945	1	99.17	121	1	0	1	121	6443508	6443388	6e-60	232	ss715648275
sc00429ln249479_1171_C_T_213798084	1	99.17	121	1	0	1	121	6589600	6589720	6e-60	232	ss715648372
sc00429ln249479_12583_T_C_213809496	1	100	121	0	0	1	121	6601016	6601136	2e-62	240	ss715648373
sc00429ln249479_88921_A_G_213885834	1	100	121	0	0	1	121	6678196	6678316	2e-62	240	ss715648382
sc00429ln249479_98585_G_T_213895498	1	99.17	121	1	0	1	121	6687864	6687984	6e-60	232	ss715648383
sc00429ln249479_109760_G_T_213906673	1	99.17	121	1	0	1	121	6698799	6698919	6e-60	232	ss715648371
sc00429ln249479_177248_G_T_213974161	1	99.17	121	1	0	1	121	6766164	6766284	6e-60	232	ss715648374
sc00429ln249479_234278_G_A_214031191	1	99.17	121	1	0	1	121	6823210	6823330	6e-60	232	ss715648378
sc00429ln249479_244334_C_T_214041247	1	99.17	121	1	0	1	121	6833267	6833387	6e-60	232	ss715648380
sc00072ln680079_679349_A_G_73283656	1	100	121	0	0	1	121	6874308	6874188	2e-62	240	ss715639334
sc00072ln680079_671480_T_C_73275787	1	100	121	0	0	1	121	6881535	6881415	2e-62	240	ss715639333
sc00072ln680079_634483_G_T_73238790	1	99.17	121	1	0	1	121	6919579	6919459	6e-60	232	ss715646545
sc00072ln680079_569827_G_A_73174134	1	99.17	121	1	0	1	121	6984527	6984407	6e-60	232	ss715646541
sc00072ln680079_543498_A_G_73147805	1	100	121	0	0	1	121	7027586	7027466	2e-62	240	ss715639331
sc00072ln680079_483541_T_C_73087848	1	100	121	0	0	1	121	7084262	7084142	2e-62	240	ss715646540
sc00072ln680079_474688_G_A_73078995	1	99.17	121	1	0	1	121	7092843	7092723	6e-60	232	ss715646539
sc00072ln680079_216586_A_G_72820893	1	100	121	0	0	1	121	7337762	7337642	2e-62	240	ss715639329
sc00072ln680079_70031_G_A_72674338	1	99.17	121	1	0	1	121	7481745	7481625	6e-60	232	ss715639335
sc00317ln312743_91313_C_T_182564726	1	99.17	121	1	0	1	121	8024504	8024624	6e-60	232	ss715647955
sc00317ln312743_113705_C_T_182587118	1	99.17	121	1	0	1	121	8046898	8047018	6e-60	232	ss715647941
sc00317ln312743_134330_C_T_182607743	1	99.17	121	1	0	1	121	8067242	8067362	6e-60	232	ss715647942
sc00317ln312743_150390_A_G_182623803	1	100	121	0	0	1	121	8083308	8083428	2e-62	240	ss715647944
sc00317ln312743_180840_T_G_182654253	1	100	121	0	0	1	121	8113610	8113730	2e-62	240	ss715647945
sc00317ln312743_191070_C_T_182664483	1	99.17	121	1	0	1	121	8123343	8123463	6e-60	232	ss715647946
sc00317ln312743_206785_A_G_182680198	1	100	121	0	0	1	121	8137782	8137902	2e-62	240	ss715647947
sc00317ln312743_270419_T_C_182743832	1	100	121	0	0	1	121	8199001	8199121	2e-62	240	ss715647951
sc00317ln312743_281430_C_A_182754843	1	99.17	121	1	0	1	121	8210013	8210133	6e-60	232	ss715647952
sc00541ln208198_150078_T_C_239542396	1	100	121	0	0	1	121	8265333	8265213	2e-62	240	ss715648759
sc00541ln208198_135955_C_T_239528273	1	99.17	121	1	0	1	121	8279743	8279623	6e-60	232	ss715648758
sc00541ln208198_60800_G_T_239453118	1	99.17	121	1	0	1	121	8355303	8355183	6e-60	232	ss715648764
sc00541ln208198_46404_A_G_239438722	1	100	121	0	0	1	121	8368501	8368381	2e-62	240	ss715648762
sc02138ln45035_5959_C_T_394113964	1	99.17	121	1	0	1	121	8420298	8420418	6e-60	232	ss715650926
sc03004ln26075_12141_G_T_424157176	1	99.17	121	1	0	1	121	8477982	8477862	6e-60	232	ss715643343
sc02874ln28148_13523_T_G_420631724	1	100	121	0	0	1	121	8507098	8507218	2e-62	240	ss715651078
sc02874ln28148_22657_C_T_420640858	1	99.17	121	1	0	1	121	8511571	8511691	6e-60	232	ss715651079
sc00498ln221264_101224_T_G_230268743	1	100	121	0	0	1	121	8608609	8608729	2e-62	240	ss715648626
sc00498ln221264_162060_C_T_230329579	1	99.17	121	1	0	1	121	8668031	8668151	6e-60	232	ss715648627
sc01575ln68483_47802_C_A_362836094	1	99.17	121	1	0	1	121	8918564	8918684	6e-60	232	ss715650531
sc01575ln68483_54623_C_T_362842915	1	99.17	121	1	0	1	121	8926384	8926504	6e-60	232	ss715650532
sc00995ln118396_14006_C_A_310306065	1	99.17	121	1	0	1	121	9323732	9323852	6e-60	232	ss715649726
sc00995ln118396_46593_G_A_310338652	1	99.17	121	1	0	1	121	9355662	9355782	6e-60	232	ss715649728
sc00742ln156216_87880_A_G_275851043	1	100	121	0	0	1	121	9493934	9493814	2e-62	240	ss715649283
sc00742ln156216_76160_G_A_275839323	1	99.17	121	1	0	1	121	9504036	9503916	6e-60	232	ss715649282
sc00742ln156216_57471_C_T_275820634	1	99.17	121	1	0	1	121	9522654	9522534	6e-60	232	ss715649281
sc00742ln156216_23400_G_A_275786563	1	99.17	121	1	0	1	121	9555465	9555345	6e-60	232	ss715649279
sc00530ln211364_134168_C_T_237221102	1	99.17	121	1	0	1	121	9656969	9656849	6e-60	232	ss715648718
sc00530ln211364_119025_T_C_237205959	1	100	121	0	0	1	121	9672109	9671989	2e-62	240	ss715648717
sc00530ln211364_111067_C_T_237198001	1	99.17	121	1	0	1	121	9680067	9679947	6e-60	232	ss715648716
sc00530ln211364_92931_G_T_237179865	1	99.17	121	1	0	1	121	9697906	9697786	6e-60	232	ss715648728
sc00530ln211364_34067_A_G_237121001	1	100	121	0	0	1	121	9757916	9757796	2e-62	240	ss715648723
sc00210ln405377_17561_A_G_144834541	1	100	121	0	0	1	121	9828808	9828928	2e-62	240	ss715647474
sc00210ln405377_52596_A_G_144869576	1	100	121	0	0	1	121	9863391	9863511	2e-62	240	ss715647496
sc00210ln405377_72738_T_C_144889718	1	100	121	0	0	1	121	9883369	9883489	2e-62	240	ss715647498
sc00210ln405377_105689_G_A_144922669	1	99.17	121	1	0	1	121	9915633	9915753	6e-60	232	ss715647469
sc00210ln405377_124223_G_A_144941203	1	99.17	121	1	0	1	121	9934468	9934588	6e-60	232	ss715647470
sc00210ln405377_142039_T_C_144959019	1	100	121	0	0	1	121	9952307	9952427	2e-62	240	ss715647472
sc00210ln405377_193451_G_A_145010431	1	99.17	121	1	0	1	121	10002048	10002168	6e-60	232	ss715647476
sc00210ln405377_256460_G_T_145073440	1	99.17	121	1	0	1	121	10059843	10059963	6e-60	232	ss715647479
sc00210ln405377_290243_C_T_145107223	1	99.17	121	1	0	1	121	10093306	10093426	6e-60	232	ss715647482
sc00210ln405377_305019_T_G_145121999	1	100	121	0	0	1	121	10107883	10108003	2e-62	240	ss715647483
sc00210ln405377_311020_T_C_145128000	1	100	121	0	0	1	121	10113888	10114008	2e-62	240	ss715647484
sc00210ln405377_342300_A_G_145159280	1	100	121	0	0	1	121	10144490	10144610	2e-62	240	ss715647488
sc00210ln405377_389248_C_T_145206228	1	99.17	121	1	0	1	121	10188932	10189052	6e-60	232	ss715647493
sc02087ln46638_16475_T_C_391786388	1	100	121	0	0	1	121	10236382	10236262	2e-62	240	ss715650914
sc00990ln119628_114258_G_T_309810438	1	99.17	121	1	0	1	121	10264514	10264394	6e-60	232	ss715649708
sc00990ln119628_108603_C_T_309804783	1	99.17	121	1	0	1	121	10270173	10270053	6e-60	232	ss715649707
sc00990ln119628_89090_A_C_309785270	1	100	121	0	0	1	121	10289254	10289134	2e-62	240	ss715649716
sc00990ln119628_71145_C_T_309767325	1	99.17	121	1	0	1	121	10301794	10301674	6e-60	232	ss715649715
sc00990ln119628_58047_A_C_309754227	1	100	121	0	0	1	121	10314889	10314769	2e-62	240	ss715649713
sc00990ln119628_2661_T_C_309698841	1	100	121	0	0	1	121	10371836	10371716	2e-62	240	ss715649710
sc01683ln62390_11080_A_G_369874921	1	100	121	0	0	1	121	10399355	10399475	2e-62	240	ss715641703
sc00981ln121400_38823_T_C_308652347	1	100	121	0	0	1	121	10451231	10451351	2e-62	240	ss715649692
sc02502ln35922_14660_A_G_408714388	1	100	121	0	0	1	121	10562499	10562379	2e-62	240	ss715651004
sc01823ln56500_45498_C_T_378228763	1	99.17	121	1	0	1	121	10617748	10617868	6e-60	232	ss715650739
sc02453ln36962_14780_G_A_406927549	1	99.17	121	1	0	1	121	10797479	10797359	6e-60	232	ss715642717
sc02453ln36962_13800_C_T_406926569	1	99.17	121	1	0	1	121	10798459	10798339	6e-60	232	ss715642716
sc01346ln84694_71320_T_C_345444170	1	100	121	0	0	1	121	10903439	10903559	2e-62	240	ss715650284
sc00718ln160900_34578_A_G_271984358	1	100	121	0	0	1	121	10953120	10953240	2e-62	240	ss715649190
sc00718ln160900_107127_G_A_272056907	1	99.17	121	1	0	1	121	11029215	11029335	6e-60	232	ss715649186
sc00718ln160900_124114_G_A_272073894	1	99.17	121	1	0	1	121	11045140	11045260	6e-60	232	ss715649187
sc00622ln185314_21968_G_A_255453545	1	99.17	121	1	0	1	121	11112000	11112120	6e-60	232	ss715648979
sc00622ln185314_46140_C_T_255477717	1	99.17	121	1	0	1	121	11136645	11136765	6e-60	232	ss715648980
sc00622ln185314_63531_T_C_255495108	1	100	121	0	0	1	121	11153168	11153288	2e-62	240	ss715648983
sc00622ln185314_171312_T_C_255602889	1	100	121	0	0	1	121	11257863	11257983	2e-62	240	ss715648977
sc00622ln185314_178783_C_T_255610360	1	99.17	121	1	0	1	121	11265336	11265456	6e-60	232	ss715648978
sc01976ln50815_12827_A_G_386380976	1	100	121	0	0	1	121	11305407	11305527	2e-62	240	ss715650867
sc01950ln51542_22611_G_A_385060859	1	99.17	121	1	0	1	121	11451088	11451208	6e-60	232	ss715650848
sc02948ln26968_20323_A_G_422679039	1	100	121	0	0	1	121	11556838	11556958	2e-62	240	ss715651090
sc00767ln152180_105662_A_G_279731317	1	100	121	0	0	1	121	11610702	11610582	2e-62	240	ss715649311
sc00767ln152180_62719_C_T_279688374	1	99.17	121	1	0	1	121	11653463	11653343	6e-60	232	ss715649320
sc00767ln152180_14473_C_T_279640128	1	99.17	121	1	0	1	121	11697137	11697017	6e-60	232	ss715649314
sc01362ln83210_28332_C_T_346744294	1	99.17	121	1	0	1	121	11779305	11779425	6e-60	232	ss715650308
sc01119ln103916_17833_A_G_324091778	1	100	121	0	0	1	121	11932830	11932950	2e-62	240	ss715649950
sc01119ln103916_65427_G_A_324139372	1	99.17	121	1	0	1	121	11979208	11979328	6e-60	232	ss715649952
sc01119ln103916_78485_T_C_324152430	1	100	121	0	0	1	121	11991289	11991409	2e-62	240	ss715649953
sc01245ln92463_17429_G_A_336457985	1	98.35	121	2	0	1	121	12005681	12005801	1e-57	224	ss715650172
sc08804ln2256_1287_A_G_467462414	1	100	121	0	0	1	121	12056203	12056083	2e-62	240	ss715645107
sc00762ln153408_70183_G_A_278931882	1	99.17	121	1	0	1	121	13238284	13238164	6e-60	232	ss715640356
sc00762ln153408_45201_C_T_278906900	1	99.17	121	1	0	1	121	13268079	13267959	6e-60	232	ss715649306
sc00684ln167466_158851_T_C_266507766	1	100	121	0	0	1	121	13350898	13350778	2e-62	240	ss715649138
sc00684ln167466_1304_G_A_266350219	1	99.17	121	1	0	1	121	13498741	13498621	6e-60	232	ss715640242
sc00481ln229468_132650_C_T_226454830	1	99.17	121	1	0	1	121	13596823	13596703	6e-60	232	ss715648599
sc01799ln57363_49675_T_C_376865857	1	100	121	0	0	1	121	14396817	14396937	2e-62	240	ss715641865
sc01799ln57363_50946_C_A_376867128	1	99.17	121	1	0	1	121	14398088	14398208	6e-60	232	ss715641866
sc02760ln30647_5417_C_A_417281379	1	99.17	121	1	0	1	121	14471654	14471534	6e-60	232	ss715643080
sc01216ln95170_24435_C_T_333745629	1	99.17	121	1	0	1	121	14776205	14776325	6e-60	232	ss715650123
sc01509ln72107_15856_C_T_358170909	1	98.36	122	1	1	1	121	14939282	14939403	9e-56	218	ss715650462
sc00936ln125574_60191_C_T_303125634	1	99.17	121	1	0	1	121	15077076	15076956	6e-60	232	ss715649601
sc00936ln125574_16594_A_C_303082037	1	100	121	0	0	1	121	15118479	15118359	2e-62	240	ss715649599
sc00682ln167632_151434_A_C_266165145	1	100	121	0	0	1	121	15274872	15274992	2e-62	240	ss715649131
sc00135ln517288_105431_C_T_110245014	1	99.17	121	1	0	1	121	15402121	15402241	6e-60	232	ss715647042
sc00135ln517288_134683_A_G_110274266	1	100	121	0	0	1	121	15429442	15429562	2e-62	240	ss715647044
sc00135ln517288_240883_C_A_110380466	1	99.17	121	1	0	1	121	15530057	15530177	6e-60	232	ss715647046
sc00135ln517288_298049_G_A_110437632	1	99.17	121	1	0	1	121	15585354	15585474	6e-60	232	ss715647048
sc00135ln517288_367425_T_C_110507008	1	100	121	0	0	1	121	15643653	15643773	2e-62	240	ss715647049
sc00135ln517288_390319_G_A_110529902	1	99.17	121	1	0	1	121	15667164	15667284	6e-60	232	ss715647050
sc02021ln48846_39142_C_T_388656717	1	99.17	121	1	0	1	121	15804492	15804372	6e-60	232	ss715650901
sc02021ln48846_22305_G_T_388639880	1	99.17	121	1	0	1	121	15821335	15821215	6e-60	232	ss715650900
sc02021ln48846_13242_T_C_388630817	1	100	121	0	0	1	121	15827921	15827801	2e-62	240	ss715650899
sc01173ln99022_34412_T_G_329577300	1	100	121	0	0	1	121	15906770	15906890	2e-62	240	ss715650060
sc03956ln14587_4051_A_G_442747684	1	100	121	0	0	1	121	16428083	16428203	2e-62	240	ss715644102
sc01529ln70851_14179_G_A_359600241	1	99.17	121	1	0	1	121	16537339	16537219	6e-60	232	ss715641458
sc01942ln51857_28434_G_A_384652806	1	99.17	121	1	0	1	121	16613171	16613051	6e-60	232	ss715650841
sc07064ln2958_866_G_A_463025779	1	99.17	121	1	0	1	121	16785501	16785381	6e-60	232	ss715644976
sc07064ln2958_623_G_A_463025536	1	99.17	121	1	0	1	121	16785744	16785624	6e-60	232	ss715644975
sc00375ln276765_276179_T_C_199862942	1	100	121	0	0	1	121	16826963	16826843	2e-62	240	ss715639811
sc02389ln38347_29068_T_C_404535106	1	100	121	0	0	1	121	17159220	17159340	2e-62	240	ss715642648
sc01319ln86860_80802_C_T_343133421	1	99.17	121	1	0	1	121	17227398	17227518	6e-60	232	ss715641137
sc01319ln86860_85950_T_G_343138569	1	100	121	0	0	1	121	17232546	17232666	2e-62	240	ss715641138
sc00199ln416580_45260_C_T_140344483	1	99.17	121	1	0	1	121	17347202	17347322	6e-60	232	ss715639556
sc00713ln161727_20218_C_T_271162720	1	99.17	121	1	0	1	121	17600951	17600831	6e-60	232	ss715640294
sc04891ln7409_2003_A_G_452896923	1	96.69	121	4	0	1	121	17793887	17793767	8e-53	208	ss715644590
sc01616ln66119_64631_G_T_365611509	1	99.17	121	1	0	1	121	17944050	17944170	6e-60	232	ss715641601
sc01621ln65923_38706_A_C_365915951	1	100	121	0	0	1	121	18334145	18334265	2e-62	240	ss715641607
sc03914ln14899_9422_T_G_442135082	1	100	121	0	0	1	121	18861611	18861731	2e-62	240	ss715644079
sc00531ln210781_203614_T_C_237501912	1	100	121	0	0	1	121	18874868	18874748	2e-62	240	ss715640034
sc00531ln210781_128449_C_T_237426747	1	99.17	121	1	0	1	121	18945172	18945052	6e-60	232	ss715648729
sc01580ln68285_47424_C_T_363177804	1	99.17	121	1	0	1	121	19118899	19119019	6e-60	232	ss715641553
sc00774ln150674_27324_A_G_280712299	1	99.17	121	0	1	1	121	19225109	19224990	1e-57	224	ss715640371
sc01382ln81759_79975_G_A_348445183	1	99.17	121	1	0	1	121	19365274	19365394	6e-60	232	ss715641240
sc02624ln33319_31515_C_T_412963802	1	99.17	121	1	0	1	121	19435905	19436025	6e-60	232	ss715642917
sc05505ln5547_2763_T_C_456816552	1	100	121	0	0	1	121	19514083	19514203	2e-62	240	ss715644770
sc03596ln17940_16302_C_T_436938332	1	99.17	121	1	0	1	121	20132294	20132414	6e-60	232	ss715643877
sc03596ln17940_16970_C_T_436939000	1	99.17	121	1	0	1	121	20132962	20133082	6e-60	232	ss715643878
sc03985ln14368_823_T_C_443164634	1	100	121	0	0	1	121	20172532	20172412	2e-62	240	ss715644121
sc02651ln32711_5624_T_C_413830360	1	100	121	0	0	1	121	20221054	20220934	2e-62	240	ss715642958
sc01630ln65442_18464_C_T_366487031	1	99.17	121	1	0	1	121	20338202	20338322	6e-60	232	ss715641622
sc04696ln8718_6307_T_C_451330607	1	100	121	0	0	1	121	20407881	20408001	2e-62	240	ss715644516
sc00371ln279911_26103_G_A_198498876	1	99.17	121	1	0	1	121	20450647	20450767	6e-60	232	ss715639810
sc00371ln279911_99532_C_T_198572305	1	99.17	121	1	0	1	121	20519499	20519619	6e-60	232	ss715648173
sc02677ln32171_30459_C_T_414698568	1	99.17	121	1	0	1	121	20928120	20928240	6e-60	232	ss715642995
sc00214ln401384_222018_G_A_146655257	1	99.17	121	1	0	1	121	21115618	21115498	6e-60	232	ss715639583
sc00214ln401384_116641_A_G_146549880	1	100	121	0	0	1	121	21213544	21213424	2e-62	240	ss715639582
sc00214ln401384_5109_G_T_146438348	1	99.17	121	1	0	1	121	21317999	21317879	6e-60	232	ss715639588
sc01510ln72066_66381_A_G_358293541	1	100	121	0	0	1	121	21825003	21824883	2e-62	240	ss715641431
sc01377ln82078_49376_A_G_348004867	1	100	121	0	0	1	121	21901689	21901809	2e-62	240	ss715641225
sc06656ln3306_1460_G_A_461753534	1	99.17	121	1	0	1	121	22342556	22342676	6e-60	232	ss715644929
sc02079ln47020_22690_G_A_391417789	1	99.17	121	1	0	1	121	22379699	22379579	6e-60	232	ss715642235
sc04739ln8417_7920_T_C_451701599	1	100	121	0	0	1	121	22517078	22517198	2e-62	240	ss715644542
sc02846ln28726_22655_C_T_419844742	1	99.17	121	1	0	1	121	22695179	22695299	6e-60	232	ss715643183
sc02869ln28216_27693_T_C_420504969	1	100	121	0	0	1	121	22742332	22742212	2e-62	240	ss715643202
sc03423ln19878_13859_T_C_433670204	1	100	121	0	0	1	121	22818544	22818664	2e-62	240	ss715643727
sc04794ln8006_5808_G_T_452151886	1	99.17	121	1	0	1	121	22885890	22886010	6e-60	232	ss715644559
sc04794ln8006_5843_G_T_452151921	1	99.17	121	1	0	1	121	22885925	22886045	6e-60	232	ss715644560
sc00710ln162950_119760_G_A_270773691	1	99.17	121	1	0	1	121	23039445	23039325	6e-60	232	ss715640288
sc00710ln162950_3773_T_G_270657704	1	100	121	0	0	1	121	23155821	23155701	2e-62	240	ss715640290
sc02109ln45817_25941_C_T_392813953	1	99.17	121	1	0	1	121	23174966	23174846	6e-60	232	ss715642281
sc04702ln8690_6971_T_C_451383529	1	100	121	0	0	1	121	23209353	23209233	2e-62	240	ss715644520
sc04702ln8690_4994_T_C_451381552	1	100	121	0	0	1	121	23211330	23211210	2e-62	240	ss715644519
sc00776ln150059_111746_A_G_281097842	1	100	121	0	0	1	121	23260841	23260721	2e-62	240	ss715640372
sc00776ln150059_92456_G_A_281078552	1	99.17	121	1	0	1	121	23269326	23269206	6e-60	232	ss715640376
sc00406ln260309_179876_T_C_208099077	1	100	121	0	0	1	121	23477636	23477516	2e-62	240	ss715639850
sc02398ln38028_20153_C_A_404870475	1	99.17	121	1	0	1	121	24004744	24004624	6e-60	232	ss715642662
sc01500ln72793_2924_T_C_357506226	1	100	121	0	0	1	121	24093869	24093749	2e-62	240	ss715641411
sc05170ln6416_2386_G_T_454815241	1	99.17	121	1	0	1	121	24113230	24113350	6e-60	232	ss715644683
sc05300ln6059_3421_T_C_455627339	1	100	121	0	0	1	121	24236696	24236816	2e-62	240	ss715644725
sc03527ln18713_4553_A_C_435665232	1	100	121	0	0	1	121	24438931	24438811	2e-62	240	ss715643820
sc02806ln29361_27571_C_A_418686455	1	99.17	121	1	0	1	121	24744277	24744157	6e-60	232	ss715643138
sc03062ln25110_24594_A_G_425652474	1	96.69	121	4	0	1	121	24901301	24901421	8e-53	208	ss715643394
sc04914ln7320_4408_G_A_453068986	1	99.17	121	1	0	1	121	25091309	25091429	6e-60	232	ss715644596
sc04688ln8766_8345_A_G_451262655	1	100	121	0	0	1	121	25384578	25384458	2e-62	240	ss715644514
sc04688ln8766_6773_G_A_451261083	1	99.17	121	1	0	1	121	25386150	25386030	6e-60	232	ss715644513
sc02623ln33316_5699_T_C_412904670	1	100	121	0	0	1	121	25556268	25556148	2e-62	240	ss715642916
sc05917ln4639_3281_G_T_458914350	1	99.17	121	1	0	1	121	25694223	25694343	6e-60	232	ss715644841
sc01250ln92166_39377_T_C_336941600	1	100	121	0	0	1	121	25775953	25776073	2e-62	240	ss715641042
sc06031ln4333_3100_T_C_459427685	1	100	121	0	0	1	121	26117707	26117587	2e-62	240	ss715644855
sc02931ln27155_8331_A_G_422207145	1	100	121	0	0	1	121	26300250	26300130	2e-62	240	ss715643272
sc00388ln268967_32912_C_T_203178793	1	99.17	121	1	0	1	121	26351054	26351174	6e-60	232	ss715639829
sc01512ln72020_61284_T_G_358432543	1	100	121	0	0	1	121	26762623	26762503	2e-62	240	ss715641433
sc00350ln291553_206330_C_T_192648007	1	99.17	121	1	0	1	121	27149660	27149540	6e-60	232	ss715639775
sc00510ln217172_93156_T_G_232889041	1	100	121	0	0	1	121	27360385	27360265	2e-62	240	ss715640013
sc01092ln106580_59687_G_T_321284965	1	99.17	121	1	0	1	121	27573176	27573056	6e-60	232	ss715649918
sc01092ln106580_22036_G_A_321247314	1	99.17	121	1	0	1	121	27611813	27611693	6e-60	232	ss715649917
sc05089ln6672_5331_A_C_454288646	1	100	121	0	0	1	121	27640951	27640831	2e-62	240	ss715644658
sc01708ln61237_52775_C_A_371463695	1	99.17	121	1	0	1	121	27956929	27956809	6e-60	232	ss715641748
sc04921ln7305_2124_G_A_453117899	1	99.17	121	1	0	1	121	28035799	28035679	6e-60	232	ss715644600
sc04213ln12456_3042_C_T_446224201	1	99.17	121	1	0	1	121	28142829	28142709	6e-60	232	ss715644264
sc00123ln535111_348700_G_T_104151785	1	99.17	121	1	0	1	121	29429627	29429747	6e-60	232	ss715639440
sc00123ln535111_452464_A_C_104255549	1	100	121	0	0	1	121	29524118	29524238	2e-62	240	ss715639443
sc00123ln535111_478225_C_T_104281310	1	99.17	121	1	0	1	121	29549406	29549526	6e-60	232	ss715646993
sc00668ln172344_81179_T_C_263713652	1	100	121	0	0	1	121	29966988	29967108	2e-62	240	ss715649095
sc00668ln172344_170438_A_G_263802911	1	100	121	0	0	1	121	30054426	30054546	2e-62	240	ss715640223
sc03299ln21402_6934_C_T_431102044	1	99.17	121	1	0	1	121	30376844	30376724	6e-60	232	ss715643615
sc04527ln9990_8990_C_T_449751333	1	99.17	121	1	0	1	121	30519746	30519626	6e-60	232	ss715644440
sc00746ln155598_43946_C_A_276431177	1	99.17	121	1	0	1	121	30743498	30743618	6e-60	232	ss715649290
sc02099ln46226_18291_C_T_392345328	1	99.17	121	1	0	1	121	30950293	30950413	6e-60	232	ss715642259
sc00446ln244493_3778_C_T_218000739	1	99.17	121	1	0	1	121	31157512	31157632	6e-60	232	ss715639912
sc00446ln244493_98960_G_A_218095921	1	99.17	121	1	0	1	121	31253226	31253346	6e-60	232	ss715648457
sc01209ln95706_19407_G_T_333072279	1	99.17	121	1	0	1	121	31376641	31376761	6e-60	232	ss715650117
sc01209ln95706_25475_T_C_333078347	1	100	121	0	0	1	121	31382709	31382829	2e-62	240	ss715640978
sc01978ln50754_6016_C_T_386475735	1	99.17	121	1	0	1	121	31526957	31526837	6e-60	232	ss715642098
sc01736ln60221_59053_C_A_373171958	1	99.17	121	1	0	1	121	31591985	31592105	6e-60	232	ss715641775
sc00121ln539167_238476_G_A_102965823	1	99.17	121	1	0	1	121	32014439	32014559	6e-60	232	ss715639437
sc01864ln54910_35444_T_C_380504227	1	100	121	0	0	1	121	32056121	32056001	2e-62	240	ss715641960
sc01864ln54910_28043_A_G_380496826	1	100	121	0	0	1	121	32063525	32063405	2e-62	240	ss715641959
sc01547ln69753_1468_G_A_360854558	1	99.17	121	1	0	1	121	32095817	32095937	6e-60	232	ss715641497
sc01547ln69753_53213_C_T_360906303	1	99.17	121	1	0	1	121	32146643	32146763	6e-60	232	ss715650508
sc01638ln64920_36069_A_G_367026446	1	100	121	0	0	1	121	32284109	32284229	2e-62	240	ss715641638
sc00495ln223124_87847_T_C_229587011	1	100	121	0	0	1	121	32419935	32420055	2e-62	240	ss715639989
sc00178ln451961_15803_G_A_131176126	1	99.17	121	1	0	1	121	32632822	32632942	6e-60	232	ss715639531
sc00178ln451961_188256_T_C_131348579	1	100	121	0	0	1	121	32803173	32803293	2e-62	240	ss715639532
sc01779ln58355_39505_C_T_375698860	1	99.17	121	1	0	1	121	33066932	33067052	6e-60	232	ss715641845
sc01003ln117648_19404_G_T_311255243	1	99.17	121	1	0	1	121	33200816	33200696	6e-60	232	ss715649751
sc01579ln68389_31354_G_A_363093345	1	99.17	121	1	0	1	121	33266667	33266547	6e-60	232	ss715641551
sc00575ln201298_198429_T_G_246546193	1	100	121	0	0	1	121	33534710	33534590	2e-62	240	ss715640100
sc00584ln198323_4904_A_G_248154946	1	100	121	0	0	1	121	33959433	33959313	2e-62	240	ss715648887
sc00344ln294458_52093_C_T_190735726	1	99.17	121	1	0	1	121	34064481	34064601	6e-60	232	ss715648078
sc00344ln294458_114689_C_T_190798322	1	99.17	121	1	0	1	121	34126618	34126738	6e-60	232	ss715648077
sc00094ln619886_11162_G_A_87018335	1	99.17	121	1	0	1	121	34303719	34303839	6e-60	232	ss715639386
sc02017ln49160_11477_G_A_388432848	1	99.17	121	1	0	1	121	34343233	34343353	6e-60	232	ss715642149
sc01890ln53708_33930_G_A_381917996	1	99.17	121	1	0	1	121	34407251	34407131	6e-60	232	ss715641999
sc01890ln53708_17568_G_A_381901634	1	99.17	121	1	0	1	121	34423615	34423495	6e-60	232	ss715641997
sc00104ln591303_297141_A_G_93359956	1	100	121	0	0	1	121	34727682	34727562	2e-62	240	ss715646837
sc00839ln140109_14624_T_C_290158297	1	100	121	0	0	1	121	35623906	35624026	2e-62	240	ss715640468
sc03216ln22383_19721_A_G_429298664	1	100	121	0	0	1	121	35785410	35785530	2e-62	240	ss715643538
sc01617ln66138_59915_T_C_365672912	1	100	121	0	0	1	121	35803148	35803028	2e-62	240	ss715641602
sc01470ln75174_59309_C_T_355337873	1	99.17	121	1	0	1	121	36235688	36235568	6e-60	232	ss715650418
sc04047ln13819_2332_C_T_444040854	1	99.17	121	1	0	1	121	36366289	36366409	6e-60	232	ss715644156
sc01298ln88093_21486_A_C_341235868	1	100	121	0	0	1	121	36455095	36455215	2e-62	240	ss715641107
sc01298ln88093_62271_A_G_341276653	1	100	121	0	0	1	121	36493214	36493334	2e-62	240	ss715641108
sc01618ln66072_45822_G_A_365724957	1	99.17	121	1	0	1	121	36575100	36575220	6e-60	232	ss715650565
sc00092ln621893_118261_G_A_85882851	1	99.17	121	1	0	1	121	36919960	36920080	6e-60	232	ss715639380
sc00092ln621893_430247_G_A_86194837	1	99.17	121	1	0	1	121	37227352	37227472	6e-60	232	ss715639381
sc00092ln621893_447451_T_C_86212041	1	100	121	0	0	1	121	37244940	37245060	2e-62	240	ss715639382
sc00092ln621893_504022_C_T_86268612	1	99.17	121	1	0	1	121	37292209	37292329	6e-60	232	ss715639383
sc03485ln19132_18480_A_G_434885108	1	100	121	0	0	1	121	37421602	37421482	2e-62	240	ss715643781
sc04443ln10597_7676_G_A_448884868	1	96.69	121	4	0	1	121	37462123	37462243	8e-53	208	ss715644397
sc01085ln107359_22435_T_C_320498453	1	100	121	0	0	1	121	37477179	37477059	2e-62	240	ss715640827
sc01085ln107359_20398_T_C_320496416	1	100	121	0	0	1	121	37479216	37479096	2e-62	240	ss715640826
sc01085ln107359_16387_T_C_320492405	1	100	121	0	0	1	121	37483246	37483126	2e-62	240	ss715640825
sc01085ln107359_93959_C_T_320569977	1	99.17	121	1	0	1	121	37514889	37515009	6e-60	232	ss715640829
sc04444ln10591_9365_T_C_448897154	1	100	121	0	0	1	121	37529918	37529798	2e-62	240	ss715644398
sc01085ln107359_64222_A_G_320540240	1	100	121	0	0	1	121	37544384	37544264	2e-62	240	ss715640828
sc01076ln108355_63710_C_A_319569603	1	99.17	121	1	0	1	121	37652061	37651941	6e-60	232	ss715649883
sc01076ln108355_54087_A_G_319559980	1	100	121	0	0	1	121	37661686	37661566	2e-62	240	ss715640804
sc01076ln108355_41526_C_A_319547419	1	99.17	121	1	0	1	121	37673573	37673453	6e-60	232	ss715640803
sc06619ln3354_2437_T_C_461631322	1	100	121	0	0	1	121	38347952	38347832	2e-62	240	ss715644923
sc00164ln481135_65134_A_G_124643899	1	100	121	0	0	1	121	38633898	38633778	2e-62	240	ss715647281
sc00319ln310191_161757_G_A_183258518	1	99.17	121	1	0	1	121	38901492	38901612	6e-60	232	ss715647963
sc00588ln197715_19380_C_T_248961275	1	99.17	121	1	0	1	121	39080381	39080501	6e-60	232	ss715640118
sc00588ln197715_123821_A_G_249065716	1	100	121	0	0	1	121	39185527	39185647	2e-62	240	ss715648891
sc00152ln495391_346891_T_C_119054018	1	100	121	0	0	1	121	39410212	39410092	2e-62	240	ss715639492
sc00152ln495391_62204_C_T_118769331	1	99.17	121	1	0	1	121	39687578	39687458	6e-60	232	ss715639493
sc00330ln305589_252010_C_A_186735295	1	99.17	121	1	0	1	121	39806237	39806117	6e-60	232	ss715639753
sc00302ln323310_284218_C_T_177968912	1	99.17	121	1	0	1	121	40311140	40311260	6e-60	232	ss715647891
sc00385ln270999_113376_C_T_202447878	1	99.17	121	1	0	1	121	40829858	40829978	6e-60	232	ss715648233
sc01254ln91704_88964_C_T_337358925	1	99.17	121	1	0	1	121	41001493	41001373	6e-60	232	ss715641050
sc00149ln497276_15864_T_C_117234000	1	100	121	0	0	1	121	41116362	41116482	2e-62	240	ss715639489
sc00149ln497276_467432_G_A_117685568	1	99.17	121	1	0	1	121	41550878	41550998	6e-60	232	ss715639491
sc01666ln63409_35570_G_T_368827821	1	99.17	121	1	0	1	121	41585582	41585462	6e-60	232	ss715650602
sc01666ln63409_579_G_A_368792830	1	99.17	121	1	0	1	121	41625445	41625325	6e-60	232	ss715650604
sc02547ln35175_23567_C_T_410321776	1	99.17	121	1	0	1	121	41723694	41723814	6e-60	232	ss715651019
sc02547ln35175_32691_T_C_410330900	1	100	121	0	0	1	121	41732113	41732233	2e-62	240	ss715651021
sc00318ln310605_306510_G_A_183092666	1	99.17	121	1	0	1	121	41760769	41760649	6e-60	232	ss715647962
sc00318ln310605_278387_A_G_183064543	1	100	121	0	0	1	121	41789564	41789444	2e-62	240	ss715647960
sc00318ln310605_164899_G_T_182951055	1	99.17	121	1	0	1	121	41901273	41901153	6e-60	232	ss715647956
sc00165ln480857_341609_A_C_125401509	1	100	121	0	0	1	121	42441357	42441477	2e-62	240	ss715647282
sc00609ln188650_35585_T_G_253032782	1	100	121	0	0	1	121	42672616	42672496	2e-62	240	ss715640152
sc01742ln59987_4010_G_A_373477262	1	99.17	121	1	0	1	121	42716544	42716664	6e-60	232	ss715650670
sc01742ln59987_19256_C_T_373492508	1	99.17	121	1	0	1	121	42731655	42731775	6e-60	232	ss715650669
sc00508ln217337_143881_C_T_232505061	1	99.17	121	1	0	1	121	42854581	42854461	6e-60	232	ss715648652
sc00508ln217337_1682_C_T_232362862	1	99.17	121	1	0	1	121	42994076	42993956	6e-60	232	ss715640009
sc00107ln581505_10055_C_T_94840016	1	99.17	121	1	0	1	121	43024442	43024562	6e-60	232	ss715646867
sc00107ln581505_133510_T_C_94963471	1	100	121	0	0	1	121	43144565	43144685	2e-62	240	ss715646868
sc00107ln581505_139489_C_T_94969450	1	99.17	121	1	0	1	121	43150546	43150666	6e-60	232	ss715646869
sc00340ln298498_32065_T_C_189527038	1	100	121	0	0	1	121	43376888	43376768	2e-62	240	ss715648055
sc00107ln581505_495115_A_G_95325076	1	100	121	0	0	1	121	43512923	43513043	2e-62	240	ss715646872
sc00587ln197790_74544_G_A_248818649	1	99.17	121	1	0	1	121	43671750	43671870	6e-60	232	ss715648890
sc00587ln197790_102673_C_T_248846778	1	99.17	121	1	0	1	121	43699349	43699469	6e-60	232	ss715648889
sc00179ln451867_158541_A_G_131770825	1	100	121	0	0	1	121	44154280	44154160	2e-62	240	ss715639535
sc00477ln232797_230490_G_A_225625822	1	99.17	121	1	0	1	121	44336704	44336584	6e-60	232	ss715639956
sc00477ln232797_55899_C_T_225451231	1	99.17	121	1	0	1	121	44502799	44502679	6e-60	232	ss715648564
sc00477ln232797_581_G_A_225395913	1	99.17	121	1	0	1	121	44557307	44557187	6e-60	232	ss715639957
sc00033ln883062_630699_C_T_43508856	1	99.17	121	1	0	1	121	45156897	45156777	6e-60	232	ss715646076
sc00033ln883062_534070_C_T_43412227	1	99.17	121	1	0	1	121	45246884	45246764	6e-60	232	ss715639272
sc00033ln883062_493005_G_A_43371162	1	99.17	121	1	0	1	121	45286596	45286476	6e-60	232	ss715646075
sc00033ln883062_31472_A_C_42909629	1	99.18	122	0	1	1	121	45746656	45746535	4e-58	226	ss715639271
sc02069ln47211_42355_G_A_390966505	1	99.17	121	1	0	1	121	45819953	45820073	6e-60	232	ss715650911
sc00181ln444734_422243_C_T_132937185	1	99.17	121	1	0	1	121	45847753	45847633	6e-60	232	ss715647371
sc00181ln444734_414354_A_C_132929296	1	100	121	0	0	1	121	45855344	45855224	2e-62	240	ss715647370
sc00181ln444734_375618_A_G_132890560	1	100	121	0	0	1	121	45894090	45893970	2e-62	240	ss715647368
sc00181ln444734_212943_G_T_132727885	1	99.17	121	1	0	1	121	46027386	46027266	6e-60	232	ss715639537
sc00181ln444734_212669_A_C_132727611	1	100	121	0	0	1	121	46027660	46027540	2e-62	240	ss715639536
sc00181ln444734_158966_G_A_132673908	1	99.17	121	1	0	1	121	46081728	46081608	6e-60	232	ss715647366
sc00141ln504878_387416_G_A_113597112	1	99.17	121	1	0	1	121	46631541	46631661	6e-60	232	ss715647097
sc00111ln571194_367495_G_T_97515301	1	99.17	121	1	0	1	121	46950307	46950187	6e-60	232	ss715646885
sc00111ln571194_356289_A_G_97504095	1	100	121	0	0	1	121	46961514	46961394	2e-62	240	ss715646884
sc00111ln571194_168866_T_C_97316672	1	100	121	0	0	1	121	47153517	47153397	2e-62	240	ss715639411
sc00111ln571194_160622_C_T_97308428	1	99.17	121	1	0	1	121	47161769	47161649	6e-60	232	ss715639410
sc00111ln571194_135550_C_T_97283356	1	99.17	121	1	0	1	121	47182774	47182654	6e-60	232	ss715639409
sc00389ln268686_127117_C_T_203541965	1	99.17	121	1	0	1	121	47490860	47490980	6e-60	232	ss715648272
sc00389ln268686_145600_A_G_203560448	1	100	121	0	0	1	121	47511480	47511600	2e-62	240	ss715648273
sc01908ln52860_51374_G_A_382893097	1	99.17	121	1	0	1	121	47632780	47632660	6e-60	232	ss715650818
sc01908ln52860_29469_A_G_382871192	1	100	121	0	0	1	121	47654238	47654118	2e-62	240	ss715650817
sc01899ln53203_25888_C_T_382390335	1	99.17	121	1	0	1	121	47712547	47712667	6e-60	232	ss715650809
sc01259ln90943_48696_C_T_337774864	1	99.17	121	1	0	1	121	47788457	47788577	6e-60	232	ss715650192
sc00050ln749641_171606_G_A_57018633	1	99.17	121	1	0	1	121	48029854	48029734	6e-60	232	ss715646304
sc00050ln749641_154979_A_G_57002006	1	100	121	0	0	1	121	48044101	48043981	2e-62	240	ss715646302
sc00050ln749641_133318_T_C_56980345	1	100	121	0	0	1	121	48065769	48065649	2e-62	240	ss715646300
sc00050ln749641_127101_C_T_56974128	1	99.17	121	1	0	1	121	48071989	48071869	6e-60	232	ss715646299
sc00050ln749641_117144_A_G_56964171	1	100	121	0	0	1	121	48081949	48081829	2e-62	240	ss715646298
sc00050ln749641_80752_G_A_56927779	1	99.17	121	1	0	1	121	48116844	48116724	6e-60	232	ss715646315
sc00050ln749641_59338_G_T_56906365	1	99.17	121	1	0	1	121	48138255	48138135	6e-60	232	ss715646309
sc00050ln749641_49568_T_C_56896595	1	100	121	0	0	1	121	48148032	48147912	2e-62	240	ss715646308
sc00050ln749641_13348_T_C_56860375	1	100	121	0	0	1	121	48183190	48183070	2e-62	240	ss715646301
sc00076ln674865_153133_T_G_75475409	1	100	121	0	0	1	121	48223453	48223573	2e-62	240	ss715646565
sc00076ln674865_174045_T_C_75496321	1	100	121	0	0	1	121	48243663	48243783	2e-62	240	ss715646567
sc00076ln674865_217245_A_G_75539521	1	100	121	0	0	1	121	48286869	48286989	2e-62	240	ss715646571
sc00076ln674865_270942_A_G_75593218	1	100	121	0	0	1	121	48340819	48340939	2e-62	240	ss715646578
sc00076ln674865_323875_C_T_75646151	1	99.17	121	1	0	1	121	48389642	48389762	6e-60	232	ss715646582
sc00076ln674865_383201_A_G_75705477	1	100	121	0	0	1	121	48448139	48448259	2e-62	240	ss715646585
sc00076ln674865_400783_G_A_75723059	1	99.17	121	1	0	1	121	48465104	48465224	6e-60	232	ss715646586
sc00076ln674865_463100_G_A_75785376	1	99.17	121	1	0	1	121	48524878	48524998	6e-60	232	ss715646589
sc00076ln674865_468820_T_C_75791096	1	100	121	0	0	1	121	48530597	48530717	2e-62	240	ss715646590
sc00076ln674865_503045_A_G_75825321	1	100	121	0	0	1	121	48564593	48564713	2e-62	240	ss715646591
sc00076ln674865_514652_A_G_75836928	1	100	121	0	0	1	121	48575879	48575999	2e-62	240	ss715646592
sc00076ln674865_520234_A_G_75842510	1	100	121	0	0	1	121	48581462	48581582	2e-62	240	ss715646593
sc00076ln674865_538531_T_C_75860807	1	100	121	0	0	1	121	48599334	48599454	2e-62	240	ss715646595
sc00076ln674865_558192_G_A_75880468	1	99.17	121	1	0	1	121	48618997	48619117	6e-60	232	ss715646597
sc00076ln674865_594214_T_C_75916490	1	100	121	0	0	1	121	48653295	48653415	2e-62	240	ss715646599
sc00076ln674865_611656_G_A_75933932	1	99.17	121	1	0	1	121	48670624	48670744	6e-60	232	ss715646601
sc00076ln674865_649563_C_T_75971839	1	99.17	121	1	0	1	121	48708015	48708135	6e-60	232	ss715646604
sc00022ln1003704_992862_A_G_33494734	1	100	121	0	0	1	121	48772236	48772116	2e-62	240	ss715645939
sc00022ln1003704_984789_T_C_33486661	1	99.18	122	0	1	1	121	48780314	48780193	4e-58	226	ss715645938
sc00022ln1003704_957111_G_A_33458983	1	99.17	121	1	0	1	121	48808512	48808392	6e-60	232	ss715645934
sc00022ln1003704_925696_G_A_33427568	1	99.17	121	1	0	1	121	48838796	48838676	6e-60	232	ss715645931
sc00022ln1003704_899046_A_G_33400918	1	100	121	0	0	1	121	48865451	48865331	2e-62	240	ss715645929
sc00022ln1003704_884008_C_T_33385880	1	99.17	121	1	0	1	121	48879489	48879369	6e-60	232	ss715645926
sc00022ln1003704_868600_T_G_33370472	1	100	121	0	0	1	121	48894895	48894775	2e-62	240	ss715645925
sc00022ln1003704_858798_A_G_33360670	1	100	121	0	0	1	121	48904695	48904575	2e-62	240	ss715645924
sc00022ln1003704_837725_G_A_33339597	1	99.17	121	1	0	1	121	48925775	48925655	6e-60	232	ss715645922
sc00022ln1003704_809039_A_G_33310911	1	100	121	0	0	1	121	48954497	48954377	2e-62	240	ss715645919
sc00022ln1003704_796405_C_T_33298277	1	99.17	121	1	0	1	121	48963496	48963376	6e-60	232	ss715645918
sc00022ln1003704_774761_G_A_33276633	1	99.17	121	1	0	1	121	48985147	48985027	6e-60	232	ss715645915
sc00022ln1003704_766093_T_C_33267965	1	100	121	0	0	1	121	48993626	48993506	2e-62	240	ss715645914
sc00022ln1003704_757321_C_T_33259193	1	99.17	121	1	0	1	121	49001991	49001871	6e-60	232	ss715645913
sc00022ln1003704_728987_T_G_33230859	1	100	121	0	0	1	121	49030181	49030061	2e-62	240	ss715645911
sc00022ln1003704_728987_T_G_33230859	1	100	121	0	0	1	121	49030423	49030303	2e-62	240	ss715645911
sc00022ln1003704_683637_G_A_33185509	1	99.17	121	1	0	1	121	49083295	49083175	6e-60	232	ss715645908
sc00022ln1003704_672209_C_T_33174081	1	99.17	121	1	0	1	121	49094736	49094616	6e-60	232	ss715645907
sc00022ln1003704_664493_T_C_33166365	1	100	121	0	0	1	121	49102456	49102336	2e-62	240	ss715645906
sc00022ln1003704_653691_C_A_33155563	1	99.17	121	1	0	1	121	49112828	49112708	6e-60	232	ss715645904
sc00022ln1003704_642816_C_T_33144688	1	99.17	121	1	0	1	121	49123089	49122969	6e-60	232	ss715645903
sc00022ln1003704_584531_T_C_33086403	1	100	121	0	0	1	121	49181379	49181259	2e-62	240	ss715645900
sc00022ln1003704_573193_G_A_33075065	1	99.17	121	1	0	1	121	49192724	49192604	6e-60	232	ss715645899
sc00022ln1003704_564322_G_A_33066194	1	99.17	121	1	0	1	121	49202711	49202591	6e-60	232	ss715645898
sc00022ln1003704_549400_T_G_33051272	1	100	121	0	0	1	121	49217633	49217513	2e-62	240	ss715645896
sc00022ln1003704_537208_A_C_33039080	1	100	121	0	0	1	121	49229388	49229268	2e-62	240	ss715645895
sc00022ln1003704_506857_G_A_33008729	1	99.17	121	1	0	1	121	49261317	49261197	6e-60	232	ss715645892
sc00022ln1003704_496801_T_C_32998673	1	100	121	0	0	1	121	49270630	49270510	2e-62	240	ss715645890
sc00022ln1003704_463708_T_C_32965580	1	100	121	0	0	1	121	49303721	49303601	2e-62	240	ss715645886
sc00022ln1003704_456344_C_T_32958216	1	99.17	121	1	0	1	121	49311088	49310968	6e-60	232	ss715645885
sc00022ln1003704_443242_G_A_32945114	1	99.17	121	1	0	1	121	49323489	49323369	6e-60	232	ss715645884
sc00022ln1003704_436883_T_C_32938755	1	100	121	0	0	1	121	49329850	49329730	2e-62	240	ss715645883
sc00022ln1003704_402626_A_C_32904498	1	100	121	0	0	1	121	49362038	49361918	2e-62	240	ss715645881
sc00022ln1003704_392437_G_T_32894309	1	99.17	121	1	0	1	121	49372232	49372112	6e-60	232	ss715645880
sc00022ln1003704_368659_C_T_32870531	1	99.17	121	1	0	1	121	49396244	49396124	6e-60	232	ss715645877
sc00022ln1003704_358073_T_C_32859945	1	100	121	0	0	1	121	49406786	49406666	2e-62	240	ss715645876
sc00022ln1003704_298549_T_C_32800421	1	100	121	0	0	1	121	49470294	49470174	2e-62	240	ss715645870
sc00022ln1003704_288203_G_A_32790075	1	99.17	121	1	0	1	121	49480648	49480528	6e-60	232	ss715645869
sc00022ln1003704_280981_C_T_32782853	1	99.17	121	1	0	1	121	49487872	49487752	6e-60	232	ss715645868
sc00022ln1003704_257773_T_C_32759645	1	100	121	0	0	1	121	49511053	49510933	2e-62	240	ss715645867
sc00022ln1003704_250823_C_T_32752695	1	99.17	121	1	0	1	121	49518004	49517884	6e-60	232	ss715645866
sc00022ln1003704_237144_G_A_32739016	1	99.17	121	1	0	1	121	49531682	49531562	6e-60	232	ss715645864
sc00022ln1003704_229675_G_A_32731547	1	99.17	121	1	0	1	121	49539156	49539036	6e-60	232	ss715645863
sc00022ln1003704_222754_T_C_32724626	1	100	121	0	0	1	121	49546077	49545957	2e-62	240	ss715645861
sc00022ln1003704_178718_A_G_32680590	1	100	121	0	0	1	121	49588775	49588655	2e-62	240	ss715645859
sc00022ln1003704_161378_T_C_32663250	1	100	121	0	0	1	121	49606399	49606279	2e-62	240	ss715645857
sc00022ln1003704_150441_G_A_32652313	1	99.17	121	1	0	1	121	49617334	49617214	6e-60	232	ss715645856
sc00022ln1003704_129339_C_A_32631211	1	99.17	121	1	0	1	121	49638004	49637884	6e-60	232	ss715645853
sc00022ln1003704_109623_C_T_32611495	1	99.17	121	1	0	1	121	49657820	49657700	6e-60	232	ss715645852
sc00022ln1003704_96352_G_A_32598224	1	99.17	121	1	0	1	121	49671091	49670971	6e-60	232	ss715645935
sc00022ln1003704_88768_G_A_32590640	1	99.17	121	1	0	1	121	49678675	49678555	6e-60	232	ss715645927
sc00022ln1003704_72603_G_A_32574475	1	99.17	121	1	0	1	121	49694707	49694587	6e-60	232	ss715645910
sc00022ln1003704_49856_T_G_32551728	1	100	121	0	0	1	121	49718189	49718069	2e-62	240	ss715645891
sc00022ln1003704_22533_G_A_32524405	1	99.17	121	1	0	1	121	49742186	49742066	6e-60	232	ss715645862
sc00022ln1003704_14515_T_C_32516387	1	100	121	0	0	1	121	49749771	49749651	2e-62	240	ss715645855
sc00003ln2130026_2121184_A_C_6445884	1	100	121	0	0	1	121	49776937	49776817	2e-62	240	ss715645289
sc00003ln2130026_2113635_G_A_6438335	1	99.17	121	1	0	1	121	49783718	49783598	6e-60	232	ss715645288
sc00003ln2130026_2105132_A_G_6429832	1	100	121	0	0	1	121	49793199	49793079	2e-62	240	ss715645287
sc00003ln2130026_2057851_G_A_6382551	1	99.17	121	1	0	1	121	49841918	49841798	6e-60	232	ss715645286
sc00003ln2130026_2045833_C_T_6370533	1	99.17	121	1	0	1	121	49853939	49853819	6e-60	232	ss715645285
sc00003ln2130026_2037421_C_A_6362121	1	99.17	121	1	0	1	121	49862350	49862230	6e-60	232	ss715645284
sc00003ln2130026_2022040_G_A_6346740	1	99.17	121	1	0	1	121	49877562	49877442	6e-60	232	ss715645282
sc00003ln2130026_2002999_C_T_6327699	1	99.17	121	1	0	1	121	49895922	49895802	6e-60	232	ss715645280
sc00003ln2130026_1952717_T_G_6277417	1	100	121	0	0	1	121	49940181	49940061	2e-62	240	ss715645277
sc00003ln2130026_1945679_A_G_6270379	1	100	121	0	0	1	121	49947220	49947100	2e-62	240	ss715645276
sc00003ln2130026_1939422_C_T_6264122	1	99.17	121	1	0	1	121	49953480	49953360	6e-60	232	ss715645275
sc00003ln2130026_1923031_T_G_6247731	1	100	121	0	0	1	121	49969870	49969750	2e-62	240	ss715645274
sc00003ln2130026_1913844_C_A_6238544	1	99.17	121	1	0	1	121	49979062	49978942	6e-60	232	ss715645273
sc00003ln2130026_1877471_G_A_6202171	1	99.17	121	1	0	1	121	50014660	50014540	6e-60	232	ss715645270
sc00003ln2130026_1850170_T_C_6174870	1	100	121	0	0	1	121	50042831	50042711	2e-62	240	ss715645269
sc00003ln2130026_1836273_G_A_6160973	1	99.17	121	1	0	1	121	50056410	50056290	6e-60	232	ss715645267
sc00003ln2130026_1827265_G_A_6151965	1	99.17	121	1	0	1	121	50065548	50065428	6e-60	232	ss715645266
sc00003ln2130026_1796976_T_C_6121676	1	100	121	0	0	1	121	50094026	50093906	2e-62	240	ss715645263
sc00003ln2130026_1791042_A_G_6115742	1	100	121	0	0	1	121	50099878	50099758	2e-62	240	ss715645262
sc00003ln2130026_1773813_T_C_6098513	1	100	121	0	0	1	121	50115745	50115625	2e-62	240	ss715645260
sc00003ln2130026_1759029_C_T_6083729	1	99.17	121	1	0	1	121	50130261	50130141	6e-60	232	ss715645259
sc00003ln2130026_1733138_T_C_6057838	1	100	121	0	0	1	121	50156047	50155927	2e-62	240	ss715645258
sc00003ln2130026_1727598_G_T_6052298	1	99.17	121	1	0	1	121	50161586	50161466	6e-60	232	ss715645257
sc00003ln2130026_1706192_A_C_6030892	1	100	121	0	0	1	121	50182835	50182715	2e-62	240	ss715645256
sc00003ln2130026_1685328_C_T_6010028	1	99.17	121	1	0	1	121	50203607	50203487	6e-60	232	ss715645254
sc00003ln2130026_1665755_G_T_5990455	1	99.17	121	1	0	1	121	50222644	50222524	6e-60	232	ss715645252
sc00003ln2130026_1591193_A_G_5915893	1	100	121	0	0	1	121	50301652	50301532	2e-62	240	ss715645251
sc00003ln2130026_1344154_T_C_5668854	1	100	121	0	0	1	121	50547045	50546925	2e-62	240	ss715645248
sc00003ln2130026_591835_C_A_4916535	1	99.17	121	1	0	1	121	51289581	51289461	6e-60	232	ss715645302
sc00003ln2130026_526351_C_T_4851051	1	99.17	121	1	0	1	121	51353253	51353133	6e-60	232	ss715645299
sc00003ln2130026_359114_G_T_4683814	1	99.17	121	1	0	1	121	51517466	51517346	6e-60	232	ss715645297
sc00003ln2130026_318965_G_A_4643665	1	99.17	121	1	0	1	121	51557213	51557093	6e-60	232	ss715645295
sc00003ln2130026_257775_G_A_4582475	1	99.17	121	1	0	1	121	51617862	51617742	6e-60	232	ss715645293
sc00003ln2130026_221589_T_C_4546289	1	100	121	0	0	1	121	51653736	51653616	2e-62	240	ss715645290
sc00003ln2130026_147968_A_C_4472668	1	100	121	0	0	1	121	51726107	51725987	2e-62	240	ss715645250
sc00003ln2130026_109451_G_A_4434151	1	99.17	121	1	0	1	121	51764227	51764107	6e-60	232	ss715645244
sc00003ln2130026_86682_T_G_4411382	1	100	121	0	0	1	121	51787008	51786888	2e-62	240	ss715645305
sc00003ln2130026_78039_T_C_4402739	1	100	121	0	0	1	121	51795419	51795299	2e-62	240	ss715645303
sc00003ln2130026_53584_T_G_4378284	1	100	121	0	0	1	121	51819881	51819761	2e-62	240	ss715645301
sc00003ln2130026_24808_C_T_4349508	1	99.17	121	1	0	1	121	51847328	51847208	6e-60	232	ss715645291
sc00003ln2130026_7821_T_C_4332521	1	100	121	0	0	1	121	51864258	51864138	2e-62	240	ss715645304
sc00618ln186586_180008_C_T_254867543	1	99.17	121	1	0	1	121	51883772	51883652	6e-60	232	ss715648967
sc00618ln186586_167413_T_G_254854948	1	100	121	0	0	1	121	51896375	51896255	2e-62	240	ss715648965
sc00618ln186586_29058_A_C_254716593	1	100	121	0	0	1	121	52019866	52019746	2e-62	240	ss715648969
sc00618ln186586_22910_C_T_254710445	1	99.17	121	1	0	1	121	52026016	52025896	6e-60	232	ss715648968
sc00618ln186586_8943_T_C_254696478	1	100	121	0	0	1	121	52039723	52039603	2e-62	240	ss715648970
sc01409ln79819_3642_A_C_350551440	1	100	121	0	0	1	121	52131089	52131209	2e-62	240	ss715650356
sc01409ln79819_25064_C_T_350572862	1	98.36	122	1	1	1	121	52152319	52152440	9e-56	218	ss715650354
sc01409ln79819_37823_T_G_350585621	1	100	121	0	0	1	121	52165078	52165198	2e-62	240	ss715650357
sc01409ln79819_49652_A_G_350597450	1	100	121	0	0	1	121	52176910	52177030	2e-62	240	ss715650359
sc00855ln137930_1229_C_T_292369660	2	99.17	121	1	0	1	121	6683	6803	6e-60	232	ss715649479
sc00855ln137930_111237_A_G_292479668	2	100	121	0	0	1	121	116650	116770	2e-62	240	ss715649478
sc01246ln92400_90888_A_G_336623907	2	100	121	0	0	1	121	195239	195119	2e-62	240	ss715641034
sc01246ln92400_90139_C_T_336623158	2	99.17	121	1	0	1	121	195988	195868	6e-60	232	ss715650174
sc01246ln92400_43679_T_G_336576698	2	100	121	0	0	1	121	242000	241880	2e-62	240	ss715641033
sc01246ln92400_11533_A_G_336544552	2	100	121	0	0	1	121	273400	273280	2e-62	240	ss715641032
sc00831ln140879_2432_T_C_289020324	2	100	121	0	0	1	121	284272	284392	2e-62	240	ss715640457
sc00831ln140879_131144_C_T_289149036	2	99.17	121	1	0	1	121	424568	424688	6e-60	232	ss715640456
sc00088ln640967_131626_G_T_83356150	2	99.17	121	1	0	1	121	584952	585072	6e-60	232	ss715646673
sc00088ln640967_320313_C_A_83544837	2	99.17	121	1	0	1	121	769826	769946	6e-60	232	ss715639371
sc00088ln640967_356667_C_T_83581191	2	99.17	121	1	0	1	121	806166	806286	6e-60	232	ss715639372
sc00088ln640967_578688_C_T_83803212	2	99.17	121	1	0	1	121	1026618	1026738	6e-60	232	ss715646675
sc00707ln163528_9036_T_C_270173029	2	100	121	0	0	1	121	1096480	1096600	2e-62	240	ss715640279
sc00370ln280608_277308_A_G_198469473	2	100	121	0	0	1	121	1379482	1379602	2e-62	240	ss715639809
sc00764ln152806_150902_A_G_279318938	2	100	121	0	0	1	121	1395582	1395462	2e-62	240	ss715640358
sc00764ln152806_98219_C_T_279266255	2	99.17	121	1	0	1	121	1447614	1447494	6e-60	232	ss715649310
sc00764ln152806_74583_C_T_279242619	2	99.17	121	1	0	1	121	1470098	1469978	6e-60	232	ss715649309
sc00764ln152806_69007_A_G_279237043	2	100	121	0	0	1	121	1475673	1475553	2e-62	240	ss715640360
sc00764ln152806_50566_C_T_279218602	2	99.17	121	1	0	1	121	1493509	1493389	6e-60	232	ss715649308
sc00120ln544575_5953_T_C_102188725	2	100	121	0	0	1	121	1567788	1567908	2e-62	240	ss715639436
sc00120ln544575_135738_C_A_102318510	2	99.17	121	1	0	1	121	1695376	1695496	6e-60	232	ss715646980
sc00120ln544575_281273_C_T_102464045	2	99.17	121	1	0	1	121	1837644	1837764	6e-60	232	ss715639434
sc00120ln544575_543524_A_G_102726296	2	100	121	0	0	1	121	2103703	2103823	2e-62	240	ss715639435
sc00159ln488287_485560_C_A_122640204	2	99.17	121	1	0	1	121	2124758	2124638	6e-60	232	ss715647233
sc00159ln488287_417321_C_T_122571965	2	99.17	121	1	0	1	121	2191214	2191094	6e-60	232	ss715647231
sc00159ln488287_406701_C_A_122561345	2	99.17	121	1	0	1	121	2201593	2201473	6e-60	232	ss715639495
sc00159ln488287_388091_G_A_122542735	2	99.17	121	1	0	1	121	2220254	2220134	6e-60	232	ss715647230
sc00159ln488287_380308_A_G_122534952	2	100	121	0	0	1	121	2228034	2227914	2e-62	240	ss715647229
sc00159ln488287_373880_C_A_122528524	2	99.17	121	1	0	1	121	2234463	2234343	6e-60	232	ss715647228
sc00159ln488287_357456_C_T_122512100	2	99.17	121	1	0	1	121	2250888	2250768	6e-60	232	ss715647227
sc00159ln488287_344016_A_G_122498660	2	99.18	122	0	1	1	121	2264332	2264211	4e-58	226	ss715647226
sc00159ln488287_337399_G_A_122492043	2	99.17	121	1	0	1	121	2270552	2270432	6e-60	232	ss715647225
sc00159ln488287_242299_G_A_122396943	2	99.17	121	1	0	1	121	2364692	2364572	6e-60	232	ss715647224
sc00159ln488287_235299_T_C_122389943	2	100	121	0	0	1	121	2371694	2371574	2e-62	240	ss715647223
sc00159ln488287_193256_T_C_122347900	2	100	121	0	0	1	121	2410329	2410209	2e-62	240	ss715647222
sc00159ln488287_146919_C_T_122301563	2	99.17	121	1	0	1	121	2453654	2453534	6e-60	232	ss715647221
sc00159ln488287_97938_A_C_122252582	2	100	121	0	0	1	121	2504552	2504432	2e-62	240	ss715647235
sc00159ln488287_81998_A_G_122236642	2	100	121	0	0	1	121	2520492	2520372	2e-62	240	ss715647234
sc00057ln729417_541272_T_C_62588081	2	100	121	0	0	1	121	2794986	2794866	2e-62	240	ss715646371
sc00057ln729417_532918_T_C_62579727	2	100	121	0	0	1	121	2803006	2802886	2e-62	240	ss715646370
sc00168ln474152_238768_C_T_126734444	2	99.17	121	1	0	1	121	3110487	3110607	6e-60	232	ss715647297
sc00168ln474152_246994_G_A_126742670	2	99.17	121	1	0	1	121	3118714	3118834	6e-60	232	ss715639502
sc00168ln474152_338335_T_G_126834011	2	100	121	0	0	1	121	3209510	3209630	2e-62	240	ss715647299
sc00168ln474152_388057_G_A_126883733	2	99.17	121	1	0	1	121	3256120	3256240	6e-60	232	ss715647300
sc00168ln474152_394039_T_G_126889715	2	100	121	0	0	1	121	3262102	3262222	2e-62	240	ss715647301
sc00168ln474152_409725_C_T_126905401	2	99.17	121	1	0	1	121	3277792	3277912	6e-60	232	ss715647302
sc00168ln474152_433699_G_T_126929375	2	99.17	121	1	0	1	121	3301762	3301882	6e-60	232	ss715647305
sc00168ln474152_447711_G_T_126943387	2	99.17	121	1	0	1	121	3315784	3315904	6e-60	232	ss715647306
sc00240ln364462_355738_A_G_156696798	2	100	121	0	0	1	121	3395189	3395069	2e-62	240	ss715647670
sc00240ln364462_310691_G_A_156651751	2	99.17	121	1	0	1	121	3440035	3439915	6e-60	232	ss715647668
sc00240ln364462_302163_C_T_156643223	2	99.17	121	1	0	1	121	3448566	3448446	6e-60	232	ss715647667
sc00240ln364462_178258_A_C_156519318	2	100	121	0	0	1	121	3570116	3569996	2e-62	240	ss715647663
sc00240ln364462_172587_A_G_156513647	2	100	121	0	0	1	121	3575788	3575668	2e-62	240	ss715647662
sc00240ln364462_162645_G_A_156503705	2	99.17	121	1	0	1	121	3585730	3585610	6e-60	232	ss715647661
sc00240ln364462_155859_G_A_156496919	2	99.17	121	1	0	1	121	3592120	3592000	6e-60	232	ss715647660
sc00240ln364462_149197_T_C_156490257	2	100	121	0	0	1	121	3598782	3598662	2e-62	240	ss715647659
sc00240ln364462_114086_A_C_156455146	2	100	121	0	0	1	121	3633904	3633784	2e-62	240	ss715647657
sc00240ln364462_3292_C_A_156344352	2	99.17	121	1	0	1	121	3741825	3741705	6e-60	232	ss715639620
sc00282ln338303_178583_G_T_171248434	2	99.17	121	1	0	1	121	3915819	3915939	6e-60	232	ss715647803
sc01411ln79738_5185_C_T_350712601	2	99.17	121	1	0	1	121	4078774	4078894	6e-60	232	ss715641291
sc00411ln257942_127705_G_T_209344057	2	99.17	121	1	0	1	121	4280358	4280238	6e-60	232	ss715648335
sc00411ln257942_119698_C_T_209336050	2	99.17	121	1	0	1	121	4288363	4288243	6e-60	232	ss715639855
sc00411ln257942_68743_C_T_209285095	2	99.17	121	1	0	1	121	4334494	4334374	6e-60	232	ss715648336
sc00413ln257938_185379_A_C_209917645	2	100	121	0	0	1	121	4482430	4482310	2e-62	240	ss715639861
sc00413ln257938_172372_T_C_209904638	2	100	121	0	0	1	121	4499005	4498885	2e-62	240	ss715639860
sc00413ln257938_118330_C_A_209850596	2	99.17	121	1	0	1	121	4551161	4551041	6e-60	232	ss715648338
sc00413ln257938_77913_C_A_209810179	2	99.17	121	1	0	1	121	4589819	4589699	6e-60	232	ss715639863
sc00413ln257938_32444_C_A_209764710	2	99.17	121	1	0	1	121	4635334	4635214	6e-60	232	ss715648339
sc00255ln354264_346991_A_G_162078022	2	100	121	0	0	1	121	4701788	4701668	2e-62	240	ss715639642
sc00255ln354264_316435_G_T_162047466	2	99.17	121	1	0	1	121	4732352	4732232	6e-60	232	ss715647710
sc00255ln354264_236775_C_A_161967806	2	99.17	121	1	0	1	121	4809967	4809847	6e-60	232	ss715647708
sc00255ln354264_155632_A_G_161886663	2	100	121	0	0	1	121	4885980	4885860	2e-62	240	ss715639641
sc00255ln354264_15486_T_C_161746517	2	100	121	0	0	1	121	5021342	5021222	2e-62	240	ss715647707
sc00255ln354264_9387_C_T_161740418	2	99.17	121	1	0	1	121	5027442	5027322	6e-60	232	ss715639643
sc01622ln65866_63826_G_A_366006994	2	99.17	121	1	0	1	121	5709019	5708899	6e-60	232	ss715641612
sc01622ln65866_53464_C_T_365996632	2	99.17	121	1	0	1	121	5719385	5719265	6e-60	232	ss715650569
sc01622ln65866_25882_C_T_365969050	2	99.17	121	1	0	1	121	5746889	5746769	6e-60	232	ss715641611
sc01622ln65866_17143_G_A_365960311	2	99.17	121	1	0	1	121	5755630	5755510	6e-60	232	ss715650567
sc02952ln26930_23478_C_A_422790034	2	99.17	121	1	0	1	121	5790287	5790407	6e-60	232	ss715643295
sc03418ln19919_18910_T_C_433575771	2	100	121	0	0	1	121	5808405	5808285	2e-62	240	ss715643720
sc03418ln19919_10478_G_A_433567339	2	99.17	121	1	0	1	121	5816698	5816578	6e-60	232	ss715643719
sc01083ln107478_14698_A_G_320275882	2	100	121	0	0	1	121	5855111	5855231	2e-62	240	ss715640819
sc01083ln107478_45354_T_C_320306538	2	100	121	0	0	1	121	5884634	5884754	2e-62	240	ss715640820
sc01083ln107478_60058_G_A_320321242	2	99.17	121	1	0	1	121	5899063	5899183	6e-60	232	ss715649902
sc01586ln68037_14480_A_G_363554099	2	100	121	0	0	1	121	6067082	6066962	2e-62	240	ss715650542
sc01586ln68037_13977_C_T_363553596	2	99.17	121	1	0	1	121	6067585	6067465	6e-60	232	ss715641560
sc01959ln51237_12845_C_T_385513567	2	99.17	121	1	0	1	121	6122411	6122531	6e-60	232	ss715642079
sc02059ln47430_832_C_T_390451831	2	99.17	121	1	0	1	121	6373766	6373646	6e-60	232	ss715642210
sc01290ln88374_23177_T_C_340531396	2	100	121	0	0	1	121	6404357	6404477	2e-62	240	ss715641094
sc00948ln124443_99266_G_A_304665710	2	99.17	121	1	0	1	121	6578510	6578630	6e-60	232	ss715649629
sc00948ln124443_115034_T_C_304681478	2	100	121	0	0	1	121	6593689	6593809	2e-62	240	ss715640643
sc03559ln18272_7427_G_A_436259891	2	99.17	121	1	0	1	121	6635002	6635122	6e-60	232	ss715643845
sc01016ln116177_107973_T_G_312865638	2	100	121	0	0	1	121	6664388	6664268	2e-62	240	ss715649765
sc01532ln70832_44217_A_G_359842789	2	100	121	0	0	1	121	6873250	6873130	2e-62	240	ss715650491
sc01332ln86066_2424_A_G_344180061	2	100	121	0	0	1	121	7017724	7017604	2e-62	240	ss715650265
sc02993ln26306_23594_A_C_423880412	2	100	121	0	0	1	121	7023116	7022996	2e-62	240	ss715651099
sc01231ln93536_66731_G_A_335206544	2	99.17	121	1	0	1	121	7150159	7150279	6e-60	232	ss715650148
sc00956ln123145_20110_G_T_305575895	2	99.17	121	1	0	1	121	7303184	7303064	6e-60	232	ss715649644
sc00956ln123145_7362_T_C_305563147	2	100	121	0	0	1	121	7315932	7315812	2e-62	240	ss715640656
sc00959ln123033_51326_A_G_305976472	2	100	121	0	0	1	121	7391269	7391389	2e-62	240	ss715649648
sc02357ln39054_27381_C_A_403295445	2	99.17	121	1	0	1	121	7509798	7509678	6e-60	232	ss715650972
sc02357ln39054_24307_C_A_403292371	2	99.17	121	1	0	1	121	7512872	7512752	6e-60	232	ss715642611
sc03074ln24947_18318_G_A_425946782	2	99.17	121	1	0	1	121	7779391	7779271	6e-60	232	ss715643401
sc05303ln6055_4936_C_A_455647024	2	99.17	121	1	0	1	121	8016052	8015932	6e-60	232	ss715644726
sc09238ln2148_1445_C_T_468418734	2	99.17	121	1	0	1	121	8028157	8028277	6e-60	232	ss715645138
sc01115ln104565_35064_T_C_323691494	2	100	121	0	0	1	121	8345020	8345140	2e-62	240	ss715649944
sc00845ln139097_23992_T_C_291006353	2	98.35	121	2	0	1	121	8435146	8435266	1e-57	224	ss715640477
sc01309ln87565_62342_G_A_342242317	2	99.17	121	1	0	1	121	8488196	8488316	6e-60	232	ss715641120
sc00278ln339519_106815_C_T_169820722	2	99.17	121	1	0	1	121	8921973	8922093	6e-60	232	ss715647789
sc00278ln339519_112614_G_A_169826521	2	99.17	121	1	0	1	121	8927773	8927893	6e-60	232	ss715647790
sc00278ln339519_121291_A_G_169835198	2	100	121	0	0	1	121	8936452	8936572	2e-62	240	ss715647791
sc00278ln339519_285916_T_C_169999823	2	100	121	0	0	1	121	9091814	9091934	2e-62	240	ss715639680
sc02634ln33105_2324_T_G_413266860	2	100	121	0	0	1	121	9192135	9192255	2e-62	240	ss715642938
sc00803ln146371_97757_G_A_285082956	2	99.17	121	1	0	1	121	9723795	9723915	6e-60	232	ss715640404
sc02462ln36630_35753_T_C_407280114	2	100	121	0	0	1	121	10024060	10024180	2e-62	240	ss715642724
sc02462ln36630_36017_G_A_407280378	2	99.17	121	1	0	1	121	10024324	10024444	6e-60	232	ss715642725
sc01816ln56763_24221_C_T_377811056	2	99.17	121	1	0	1	121	10113435	10113315	6e-60	232	ss715641893
sc02528ln35477_16130_G_A_409643374	2	99.17	121	1	0	1	121	10167055	10167175	6e-60	232	ss715642802
sc00423ln252719_20581_G_A_212308830	2	99.17	121	1	0	1	121	10425718	10425598	6e-60	232	ss715648368
sc00661ln174226_5903_C_T_262425333	2	99.17	121	1	0	1	121	10616958	10616838	6e-60	232	ss715649088
sc01664ln63444_52154_A_C_368717525	2	100	121	0	0	1	121	10799228	10799108	2e-62	240	ss715641676
sc01506ln72303_25000_C_T_357963356	2	99.17	121	1	0	1	121	10879365	10879485	6e-60	232	ss715650458
sc01506ln72303_58252_C_T_357996608	2	99.17	121	1	0	1	121	10911483	10911603	6e-60	232	ss715641420
sc01057ln111679_106645_A_G_317525087	2	100	121	0	0	1	121	11037128	11037248	2e-62	240	ss715640776
sc01599ln66886_30614_G_A_364446975	2	99.17	121	1	0	1	121	11151326	11151446	6e-60	232	ss715650549
sc01599ln66886_63489_G_A_364479850	2	99.17	121	1	0	1	121	11182706	11182826	6e-60	232	ss715650550
sc00665ln172760_165277_C_T_263279931	2	99.17	121	1	0	1	121	11197871	11197751	6e-60	232	ss715640222
sc00665ln172760_1312_G_A_263115966	2	99.17	121	1	0	1	121	11346778	11346658	6e-60	232	ss715640220
sc00049ln755052_542264_C_A_56634239	2	99.17	121	1	0	1	121	11371465	11371585	6e-60	232	ss715639292
sc01388ln81466_50009_T_C_348904860	2	100	121	0	0	1	121	11677954	11678074	2e-62	240	ss715650341
sc00544ln207944_10409_G_A_240027278	2	99.17	121	1	0	1	121	11832591	11832711	6e-60	232	ss715640055
sc00544ln207944_13425_C_T_240030294	2	99.17	121	1	0	1	121	11835608	11835728	6e-60	232	ss715640056
sc00544ln207944_45725_A_G_240062594	2	99.18	122	0	1	1	121	11863114	11863235	4e-58	226	ss715640058
sc00544ln207944_169909_A_G_240186778	2	100	121	0	0	1	121	11980874	11980994	2e-62	240	ss715640057
sc02030ln48628_47144_A_G_389103375	2	100	121	0	0	1	121	12035976	12035856	2e-62	240	ss715642165
sc02030ln48628_33883_C_T_389090114	2	99.17	121	1	0	1	121	12049051	12048931	6e-60	232	ss715642164
sc01914ln52793_14253_A_G_383172833	2	100	121	0	0	1	121	12143016	12142896	2e-62	240	ss715642024
sc01727ln60647_16795_A_G_372585591	2	100	121	0	0	1	121	12210839	12210719	2e-62	240	ss715650655
sc01125ln103214_7864_T_G_324704424	2	100	121	0	0	1	121	12320037	12319917	2e-62	240	ss715649961
sc00467ln235661_228738_T_G_223279066	2	100	121	0	0	1	121	12794628	12794508	2e-62	240	ss715648552
sc00293ln329559_101253_T_C_174850784	2	100	121	0	0	1	121	13241163	13241283	2e-62	240	ss715647853
sc00293ln329559_110683_C_T_174860214	2	99.17	121	1	0	1	121	13250597	13250717	6e-60	232	ss715647854
sc00293ln329559_116291_T_C_174865822	2	100	121	0	0	1	121	13256205	13256325	2e-62	240	ss715647855
sc00293ln329559_126662_C_T_174876193	2	99.17	121	1	0	1	121	13267007	13267127	6e-60	232	ss715647856
sc00293ln329559_137365_A_G_174886896	2	100	121	0	0	1	121	13277255	13277375	2e-62	240	ss715647857
sc00293ln329559_143674_G_A_174893205	2	99.17	121	1	0	1	121	13283566	13283686	6e-60	232	ss715647858
sc00293ln329559_169954_G_T_174919485	2	99.17	121	1	0	1	121	13312885	13313005	6e-60	232	ss715647859
sc00293ln329559_190955_G_A_174940486	2	99.17	121	1	0	1	121	13333888	13334008	6e-60	232	ss715647860
sc00527ln212523_176198_A_G_236626807	2	100	121	0	0	1	121	13518911	13518791	2e-62	240	ss715648709
sc00527ln212523_121056_T_C_236571665	2	100	121	0	0	1	121	13572554	13572434	2e-62	240	ss715648705
sc00527ln212523_104271_A_G_236554880	2	100	121	0	0	1	121	13589346	13589226	2e-62	240	ss715640031
sc00527ln212523_16412_C_T_236467021	2	99.17	121	1	0	1	121	13676297	13676177	6e-60	232	ss715640032
sc02230ln42243_28738_A_G_398144743	2	100	121	0	0	1	121	13730844	13730964	2e-62	240	ss715642443
sc00770ln151144_27187_A_G_280108335	2	100	121	0	0	1	121	13956187	13956307	2e-62	240	ss715640365
sc00770ln151144_145707_A_C_280226855	2	100	121	0	0	1	121	14062448	14062568	2e-62	240	ss715640363
sc02831ln28975_23883_G_A_419412720	2	99.17	121	1	0	1	121	14617182	14617302	6e-60	232	ss715651072
sc02979ln26456_14156_T_C_423501582	2	100	121	0	0	1	121	14785771	14785651	2e-62	240	ss715651095
sc00719ln160917_52137_C_T_272162817	2	99.17	121	1	0	1	121	14862385	14862505	6e-60	232	ss715649196
sc00719ln160917_134740_C_T_272245420	2	99.17	121	1	0	1	121	14942401	14942521	6e-60	232	ss715649194
sc01869ln54786_12787_G_A_380755913	2	99.17	121	1	0	1	121	15261748	15261628	6e-60	232	ss715641966
sc01148ln100777_785_G_A_327049184	2	99.17	121	1	0	1	121	15303107	15303227	6e-60	232	ss715640909
sc00562ln203320_128748_C_T_243845155	2	99.17	121	1	0	1	121	15511502	15511382	6e-60	232	ss715648830
sc00562ln203320_125115_A_C_243841522	2	100	121	0	0	1	121	15515137	15515017	2e-62	240	ss715640079
sc00562ln203320_104055_T_C_243820462	2	100	121	0	0	1	121	15526279	15526159	2e-62	240	ss715640077
sc00562ln203320_2918_A_C_243719325	2	100	121	0	0	1	121	15630552	15630432	2e-62	240	ss715640081
sc03037ln25504_10463_T_C_425005274	2	100	121	0	0	1	121	15665186	15665066	2e-62	240	ss715651109
sc01877ln54509_28626_G_A_381209567	2	99.17	121	1	0	1	121	15760040	15760160	6e-60	232	ss715650785
sc04087ln13500_10216_C_T_444594949	2	99.17	121	1	0	1	121	15824020	15824140	6e-60	232	ss715644181
sc04758ln8279_3241_A_G_451855838	2	100	121	0	0	1	121	15900689	15900809	2e-62	240	ss715644548
sc01759ln59133_31506_G_A_374517251	2	99.17	121	1	0	1	121	16064848	16064968	6e-60	232	ss715641815
sc03929ln14710_3823_A_G_442351933	2	100	121	0	0	1	121	16369011	16368891	2e-62	240	ss715644091
sc01087ln107144_56327_G_A_320746964	2	99.17	121	1	0	1	121	16532443	16532323	6e-60	232	ss715649907
sc01087ln107144_56027_A_G_320746664	2	100	121	0	0	1	121	16532743	16532623	2e-62	240	ss715640834
sc01087ln107144_28432_A_G_320719069	2	100	121	0	0	1	121	16559404	16559284	2e-62	240	ss715649906
sc01087ln107144_18056_C_T_320708693	2	99.17	121	1	0	1	121	16569786	16569666	6e-60	232	ss715649905
sc01087ln107144_17438_A_G_320708075	2	100	121	0	0	1	121	16570404	16570284	2e-62	240	ss715640833
sc02214ln42758_37028_A_G_397473684	2	100	121	0	0	1	121	16599656	16599536	2e-62	240	ss715642426
sc01274ln89637_25900_C_T_339107413	2	99.17	121	1	0	1	121	16671691	16671811	6e-60	232	ss715650206
sc01175ln98944_2354_A_C_329743268	2	100	121	0	0	1	121	16752505	16752625	2e-62	240	ss715640941
sc01175ln98944_83132_A_C_329824046	2	100	121	0	0	1	121	16837292	16837412	2e-62	240	ss715650064
sc01175ln98944_90891_G_T_329831805	2	99.17	121	1	0	1	121	16845054	16845174	6e-60	232	ss715650065
sc02785ln29947_5723_C_T_418040362	2	99.17	121	1	0	1	121	16868091	16868211	6e-60	232	ss715651061
sc01172ln99052_62857_A_G_329506693	2	100	121	0	0	1	121	16936098	16935978	2e-62	240	ss715650059
sc01357ln83635_45766_C_T_346344445	2	99.17	121	1	0	1	121	17056096	17056216	6e-60	232	ss715650301
sc00239ln365322_346016_C_T_156321754	2	99.17	121	1	0	1	121	17119127	17119007	6e-60	232	ss715647653
sc00239ln365322_176487_C_T_156152225	2	99.17	121	1	0	1	121	17283050	17282930	6e-60	232	ss715647652
sc00239ln365322_78160_G_A_156053898	2	99.17	121	1	0	1	121	17382145	17382025	6e-60	232	ss715647656
sc00239ln365322_61224_C_T_156036962	2	99.17	121	1	0	1	121	17398930	17398810	6e-60	232	ss715647655
sc01217ln95152_32466_C_A_333848830	2	99.17	121	1	0	1	121	17503172	17503292	6e-60	232	ss715640989
sc03557ln18282_16523_G_A_436232417	2	99.17	121	1	0	1	121	17573251	17573131	6e-60	232	ss715651158
sc02360ln38974_4291_C_T_403389472	2	99.17	121	1	0	1	121	17615428	17615548	6e-60	232	ss715650973
sc00207ln407466_215177_A_G_143810409	2	100	121	0	0	1	121	17788202	17788322	2e-62	240	ss715639568
sc04504ln10198_8493_G_A_449518448	2	99.17	121	1	0	1	121	17959654	17959534	6e-60	232	ss715644429
sc03016ln25782_20305_G_A_424476391	2	99.17	121	1	0	1	121	18028885	18029005	6e-60	232	ss715643357
sc01889ln53712_19121_C_T_381849475	2	99.17	121	1	0	1	121	18411235	18411355	6e-60	232	ss715641994
sc04291ln11863_8473_C_A_447178431	2	99.17	121	1	0	1	121	18524718	18524838	6e-60	232	ss715651192
sc00651ln176359_74380_T_C_260738947	2	100	121	0	0	1	121	18994175	18994295	2e-62	240	ss715649059
sc00651ln176359_120352_C_T_260784919	2	99.17	121	1	0	1	121	19040704	19040824	6e-60	232	ss715649058
sc01210ln95714_73777_T_C_333222355	2	100	121	0	0	1	121	19180968	19181088	2e-62	240	ss715650118
sc01028ln114470_102161_G_T_314244339	2	99.17	121	1	0	1	121	19223232	19223112	6e-60	232	ss715649798
sc01614ln66213_45964_G_A_365460390	2	99.17	121	1	0	1	121	19635862	19635742	6e-60	232	ss715641598
sc01369ln82553_56401_C_T_347352817	2	99.17	121	1	0	1	121	19720911	19720791	6e-60	232	ss715650319
sc00207ln407466_334275_C_T_143929507	2	99.17	121	1	0	1	121	19894049	19893929	6e-60	232	ss715639571
sc00207ln407466_321295_T_G_143916527	2	100	121	0	0	1	121	19907033	19906913	2e-62	240	ss715639570
sc00786ln148434_7566_G_A_282486947	2	99.17	121	1	0	1	121	20278583	20278703	6e-60	232	ss715640388
sc00863ln137249_43672_C_T_293513454	2	99.17	121	1	0	1	121	20736506	20736386	6e-60	232	ss715640502
sc00863ln137249_17236_G_A_293487018	2	99.17	121	1	0	1	121	20761796	20761676	6e-60	232	ss715640499
sc00099ln605400_474325_G_A_90538470	2	99.17	121	1	0	1	121	20901817	20901697	6e-60	232	ss715639402
sc00099ln605400_417150_T_C_90481295	2	100	121	0	0	1	121	20957818	20957698	2e-62	240	ss715639400
sc00099ln605400_180410_C_A_90244555	2	99.17	121	1	0	1	121	21186111	21185991	6e-60	232	ss715639398
sc00099ln605400_4299_A_C_90068444	2	100	121	0	0	1	121	21359142	21359022	2e-62	240	ss715639401
sc01145ln101351_38944_G_A_326783906	2	99.17	121	1	0	1	121	21430808	21430688	6e-60	232	ss715649999
sc01452ln76406_5834_G_A_353919570	2	99.17	121	1	0	1	121	21494337	21494457	6e-60	232	ss715641350
sc01452ln76406_26594_G_A_353940330	2	99.17	121	1	0	1	121	21514758	21514878	6e-60	232	ss715641349
sc00560ln203666_9893_C_T_243319101	2	99.17	121	1	0	1	121	21709790	21709910	6e-60	232	ss715648826
sc00560ln203666_40385_A_G_243349593	2	100	121	0	0	1	121	21740724	21740844	2e-62	240	ss715648821
sc00560ln203666_61288_G_T_243370496	2	99.17	121	1	0	1	121	21761625	21761745	6e-60	232	ss715648822
sc00560ln203666_78693_C_A_243387901	2	99.17	121	1	0	1	121	21778438	21778558	6e-60	232	ss715648823
sc00560ln203666_93604_C_T_243402812	2	99.17	121	1	0	1	121	21792872	21792992	6e-60	232	ss715648825
sc00560ln203666_142078_G_A_243451286	2	99.17	121	1	0	1	121	21840808	21840928	6e-60	232	ss715648819
sc00560ln203666_185558_A_C_243494766	2	100	121	0	0	1	121	21880174	21880294	2e-62	240	ss715648820
sc00984ln120537_30243_C_A_309006684	2	99.17	121	1	0	1	121	22058496	22058616	6e-60	232	ss715649701
sc02550ln35146_26134_G_T_410429814	2	99.17	121	1	0	1	121	22297556	22297676	6e-60	232	ss715642829
sc01578ln68411_57034_C_T_363050614	2	99.17	121	1	0	1	121	22379506	22379626	6e-60	232	ss715650533
sc00606ln189736_166393_G_A_252596266	2	99.17	121	1	0	1	121	22413473	22413353	6e-60	232	ss715648920
sc00606ln189736_59351_T_C_252489224	2	100	121	0	0	1	121	22520535	22520415	2e-62	240	ss715640141
sc00606ln189736_59117_C_T_252488990	2	99.17	121	1	0	1	121	22520769	22520649	6e-60	232	ss715640140
sc03359ln20699_15424_G_A_432374991	2	99.17	121	1	0	1	121	23032562	23032682	6e-60	232	ss715651140
sc01706ln61325_6682_A_C_371295017	2	100	121	0	0	1	121	23053660	23053780	2e-62	240	ss715650638
sc01706ln61325_24904_C_T_371313239	2	99.17	121	1	0	1	121	23070328	23070448	6e-60	232	ss715650636
sc03556ln18285_12487_C_A_436210096	2	99.17	121	1	0	1	121	23112762	23112882	6e-60	232	ss715643844
sc01965ln51075_27969_G_A_385835565	2	99.17	121	1	0	1	121	23167167	23167287	6e-60	232	ss715650858
sc01485ln74272_56884_A_G_356455929	2	100	121	0	0	1	121	23255732	23255852	2e-62	240	ss715650443
sc00131ln526208_347805_G_A_108401809	2	99.17	121	1	0	1	121	23450862	23450742	6e-60	232	ss715647033
sc00131ln526208_249719_A_G_108303723	2	100	121	0	0	1	121	23542535	23542415	2e-62	240	ss715647026
sc00131ln526208_242977_C_T_108296981	2	99.17	121	1	0	1	121	23548865	23548745	6e-60	232	ss715647025
sc00131ln526208_155648_G_A_108209652	2	99.17	121	1	0	1	121	23644678	23644558	6e-60	232	ss715647020
sc00131ln526208_60314_G_A_108114318	2	99.17	121	1	0	1	121	23710758	23710638	6e-60	232	ss715647035
sc00500ln220624_155910_A_G_230765832	2	100	121	0	0	1	121	23838066	23837946	2e-62	240	ss715648631
sc00500ln220624_133674_A_C_230743596	2	100	121	0	0	1	121	23860552	23860432	2e-62	240	ss715648630
sc00500ln220624_120154_G_A_230730076	2	99.17	121	1	0	1	121	23874073	23873953	6e-60	232	ss715648628
sc00500ln220624_64815_G_A_230674737	2	99.17	121	1	0	1	121	23929799	23929679	6e-60	232	ss715648633
sc00500ln220624_12502_T_G_230622424	2	100	121	0	0	1	121	23963876	23963756	2e-62	240	ss715648629
sc00458ln240490_238835_A_C_221148174	2	100	121	0	0	1	121	24010885	24010765	2e-62	240	ss715648529
sc00458ln240490_212477_C_T_221121816	2	99.17	121	1	0	1	121	24042144	24042024	6e-60	232	ss715648528
sc00458ln240490_137293_T_C_221046632	2	100	121	0	0	1	121	24121853	24121733	2e-62	240	ss715648527
sc00458ln240490_121357_G_A_221030696	2	99.17	121	1	0	1	121	24137222	24137102	6e-60	232	ss715648526
sc00458ln240490_115550_G_A_221024889	2	99.17	121	1	0	1	121	24142792	24142672	6e-60	232	ss715648525
sc00458ln240490_108565_C_T_221017904	2	99.17	121	1	0	1	121	24149725	24149605	6e-60	232	ss715648524
sc00458ln240490_59251_A_G_220968590	2	100	121	0	0	1	121	24199236	24199116	2e-62	240	ss715648533
sc00458ln240490_37605_G_A_220946944	2	99.17	121	1	0	1	121	24224475	24224355	6e-60	232	ss715648531
sc00458ln240490_31333_C_A_220940672	2	99.17	121	1	0	1	121	24230747	24230627	6e-60	232	ss715648530
sc00458ln240490_17407_T_C_220926746	2	100	121	0	0	1	121	24238936	24238816	2e-62	240	ss715639924
sc02503ln35917_14598_A_G_408750248	2	100	121	0	0	1	121	24277252	24277372	2e-62	240	ss715651008
sc01341ln85034_51097_G_A_344999553	2	99.17	121	1	0	1	121	24351389	24351509	6e-60	232	ss715641175
sc00020ln1038212_64047_G_A_30502273	2	99.17	121	1	0	1	121	24446074	24446194	6e-60	232	ss715645827
sc00020ln1038212_158944_T_C_30597170	2	100	121	0	0	1	121	24541067	24541187	2e-62	240	ss715645816
sc00020ln1038212_189610_A_G_30627836	2	100	121	0	0	1	121	24571744	24571864	2e-62	240	ss715645817
sc00020ln1038212_204832_T_G_30643058	2	100	121	0	0	1	121	24587452	24587572	2e-62	240	ss715645818
sc00020ln1038212_234982_G_T_30673208	2	99.17	121	1	0	1	121	24617341	24617461	6e-60	232	ss715645819
sc00020ln1038212_242230_C_T_30680456	2	99.17	121	1	0	1	121	24624172	24624292	6e-60	232	ss715645820
sc00020ln1038212_248410_G_A_30686636	2	99.17	121	1	0	1	121	24630352	24630472	6e-60	232	ss715645821
sc00020ln1038212_293965_A_G_30732191	2	100	121	0	0	1	121	24676233	24676353	2e-62	240	ss715645823
sc00020ln1038212_309061_C_A_30747287	2	99.17	121	1	0	1	121	24689544	24689664	6e-60	232	ss715645824
sc00020ln1038212_333803_T_C_30772029	2	100	121	0	0	1	121	24712237	24712357	2e-62	240	ss715645825
sc01189ln97637_15797_T_C_331134907	2	100	121	0	0	1	121	24752112	24752232	2e-62	240	ss715650084
sc01189ln97637_25738_A_G_331144848	2	100	121	0	0	1	121	24761668	24761788	2e-62	240	ss715650085
sc01189ln97637_54091_C_T_331173201	2	99.17	121	1	0	1	121	24790466	24790586	6e-60	232	ss715650087
sc01189ln97637_65076_C_A_331184186	2	99.17	121	1	0	1	121	24801450	24801570	6e-60	232	ss715650088
sc01189ln97637_77671_C_A_331196781	2	99.17	121	1	0	1	121	24813949	24814069	6e-60	232	ss715650089
sc02610ln33537_32947_T_C_412497027	2	100	121	0	0	1	121	24847269	24847149	2e-62	240	ss715651033
sc02610ln33537_27439_C_T_412491519	2	99.17	121	1	0	1	121	24852780	24852660	6e-60	232	ss715651032
sc02610ln33537_19618_A_C_412483698	2	100	121	0	0	1	121	24862883	24862763	2e-62	240	ss715651031
sc00360ln288358_36619_C_T_195380219	2	99.17	121	1	0	1	121	24924466	24924586	6e-60	232	ss715648150
sc00360ln288358_84465_T_C_195428065	2	100	121	0	0	1	121	24970761	24970881	2e-62	240	ss715648151
sc00360ln288358_203794_T_C_195547394	2	100	121	0	0	1	121	25088502	25088622	2e-62	240	ss715648143
sc00360ln288358_280341_A_C_195623941	2	100	121	0	0	1	121	25172161	25172281	2e-62	240	ss715648149
sc00485ln227615_200282_T_C_227438285	2	100	121	0	0	1	121	25244973	25245093	2e-62	240	ss715648611
sc03421ln19886_10210_G_T_433626793	2	99.17	121	1	0	1	121	25332740	25332620	6e-60	232	ss715643723
sc03421ln19886_9958_A_G_433626541	2	100	121	0	0	1	121	25332992	25332872	2e-62	240	ss715643725
sc03619ln17754_321_A_G_437333483	2	100	121	0	0	1	121	25396044	25396164	2e-62	240	ss715643889
sc00137ln512899_22309_A_G_111194593	2	99.18	122	0	1	1	121	25440736	25440857	4e-58	226	ss715647066
sc00137ln512899_53525_G_A_111225809	2	99.17	121	1	0	1	121	25471207	25471327	6e-60	232	ss715639466
sc00137ln512899_106457_A_C_111278741	2	100	121	0	0	1	121	25522177	25522297	2e-62	240	ss715647055
sc00137ln512899_112454_C_T_111284738	2	99.17	121	1	0	1	121	25528191	25528311	6e-60	232	ss715647056
sc00137ln512899_172990_C_T_111345274	2	99.17	121	1	0	1	121	25586394	25586514	6e-60	232	ss715647062
sc00137ln512899_206565_C_T_111378849	2	99.17	121	1	0	1	121	25619358	25619478	6e-60	232	ss715647064
sc00137ln512899_218410_G_A_111390694	2	99.17	121	1	0	1	121	25631204	25631324	6e-60	232	ss715647065
sc00137ln512899_226303_G_A_111398587	2	99.17	121	1	0	1	121	25639099	25639219	6e-60	232	ss715647067
sc00137ln512899_252077_T_C_111424361	2	100	121	0	0	1	121	25663770	25663890	2e-62	240	ss715647070
sc00137ln512899_259849_A_C_111432133	2	100	121	0	0	1	121	25671542	25671662	2e-62	240	ss715647071
sc00137ln512899_266557_A_G_111438841	2	100	121	0	0	1	121	25678250	25678370	2e-62	240	ss715647072
sc00137ln512899_287286_T_G_111459570	2	100	121	0	0	1	121	25698983	25699103	2e-62	240	ss715647074
sc00137ln512899_342791_C_T_111515075	2	99.17	121	1	0	1	121	25754146	25754266	6e-60	232	ss715647077
sc00137ln512899_359824_C_T_111532108	2	99.17	121	1	0	1	121	25770724	25770844	6e-60	232	ss715647078
sc00137ln512899_370382_A_G_111542666	2	100	121	0	0	1	121	25781284	25781404	2e-62	240	ss715647079
sc00137ln512899_393148_C_A_111565432	2	99.17	121	1	0	1	121	25804051	25804171	6e-60	232	ss715647080
sc00137ln512899_401056_A_C_111573340	2	100	121	0	0	1	121	25811965	25812085	2e-62	240	ss715647081
sc00137ln512899_407469_G_A_111579753	2	99.17	121	1	0	1	121	25818793	25818913	6e-60	232	ss715647082
sc00137ln512899_418822_T_G_111591106	2	100	121	0	0	1	121	25828596	25828716	2e-62	240	ss715647083
sc00137ln512899_430228_T_C_111602512	2	100	121	0	0	1	121	25839987	25840107	2e-62	240	ss715647084
sc00137ln512899_439414_C_T_111611698	2	99.17	121	1	0	1	121	25848060	25848180	6e-60	232	ss715647085
sc01301ln87877_11222_G_A_341489752	2	99.17	121	1	0	1	121	25973863	25973983	6e-60	232	ss715650231
sc00183ln440474_149829_C_T_133550778	2	99.17	121	1	0	1	121	26241620	26241740	6e-60	232	ss715647373
sc00183ln440474_173871_C_T_133574820	2	99.17	121	1	0	1	121	26265404	26265524	6e-60	232	ss715647375
sc00183ln440474_257652_A_G_133658601	2	100	121	0	0	1	121	26348780	26348900	2e-62	240	ss715639539
sc00183ln440474_259280_T_G_133660229	2	100	121	0	0	1	121	26350408	26350528	2e-62	240	ss715647376
sc00183ln440474_277975_C_A_133678924	2	99.17	121	1	0	1	121	26366773	26366893	6e-60	232	ss715647377
sc00183ln440474_284762_A_G_133685711	2	100	121	0	0	1	121	26373559	26373679	2e-62	240	ss715647378
sc00102ln598725_409892_G_A_92278689	2	99.17	121	1	0	1	121	26749045	26748925	6e-60	232	ss715646835
sc00102ln598725_310499_T_C_92179296	2	100	121	0	0	1	121	26846563	26846443	2e-62	240	ss715646834
sc00116ln556045_244233_G_A_100212312	2	99.17	121	1	0	1	121	27192758	27192878	6e-60	232	ss715639419
sc00487ln227390_10968_A_G_227704077	2	100	121	0	0	1	121	27286992	27287112	2e-62	240	ss715639972
sc00116ln556045_416299_A_G_100384378	2	100	117	0	0	5	121	27889982	27890098	6e-60	232	ss715646945
sc00116ln556045_524993_G_A_100493072	2	99.17	121	1	0	1	121	27998929	27999049	6e-60	232	ss715639420
sc00116ln556045_550252_C_T_100518331	2	99.17	121	1	0	1	121	28043589	28043469	6e-60	232	ss715639421
sc07321ln2788_2298_T_C_463763859	2	100	121	0	0	1	121	28048841	28048721	2e-62	240	ss715644998
sc00118ln552338_522535_C_A_101600791	2	99.17	121	1	0	1	121	28167504	28167384	6e-60	232	ss715646947
sc00118ln552338_352548_T_C_101430804	2	100	121	0	0	1	121	28334952	28334832	2e-62	240	ss715639429
sc00118ln552338_184416_T_C_101262672	2	100	121	0	0	1	121	28500505	28500385	2e-62	240	ss715639427
sc00118ln552338_184416_T_C_101262672	2	100	121	0	0	1	121	28518396	28518516	2e-62	240	ss715639427
sc00118ln552338_30767_G_A_101109023	2	99.17	121	1	0	1	121	28656510	28656390	6e-60	232	ss715639428
sc00815ln144488_127459_G_T_286860988	2	99.17	121	1	0	1	121	28726370	28726250	6e-60	232	ss715649405
sc00212ln403531_2814_C_T_145629402	2	99.17	121	1	0	1	121	28994008	28994128	6e-60	232	ss715647526
sc00212ln403531_136229_G_A_145762817	2	99.17	121	1	0	1	121	29123255	29123375	6e-60	232	ss715647517
sc00212ln403531_162018_A_G_145788606	2	100	121	0	0	1	121	29148011	29148131	2e-62	240	ss715647518
sc00212ln403531_174650_G_A_145801238	2	99.17	121	1	0	1	121	29160646	29160766	6e-60	232	ss715647519
sc00212ln403531_322205_A_G_145948793	2	100	121	0	0	1	121	29302760	29302880	2e-62	240	ss715647527
sc00212ln403531_382363_C_T_146008951	2	99.17	121	1	0	1	121	29361800	29361920	6e-60	232	ss715647530
sc00897ln131890_95161_C_T_298139099	2	99.17	121	1	0	1	121	29443721	29443601	6e-60	232	ss715649535
sc00897ln131890_21817_A_G_298065755	2	100	121	0	0	1	121	29516586	29516466	2e-62	240	ss715649534
sc09716ln2057_500_G_A_469423829	2	99.17	121	1	0	1	121	29612785	29612905	6e-60	232	ss715645180
sc09716ln2057_500_G_A_469423829	2	99.17	121	1	0	1	121	29636687	29636567	6e-60	232	ss715645180
sc01562ln68992_3693_C_T_361898454	2	96.69	121	4	0	1	121	29831657	29831537	8e-53	208	ss715641520
sc00144ln501223_371360_G_A_115091274	2	99.17	121	1	0	1	121	29895407	29895527	6e-60	232	ss715647106
sc00272ln341852_1615_G_A_167669587	2	99.17	121	1	0	1	121	30029315	30029435	6e-60	232	ss715639677
sc00272ln341852_83082_T_C_167751054	2	100	121	0	0	1	121	30111053	30111173	2e-62	240	ss715647764
sc00265ln348200_317995_A_G_165566119	2	100	121	0	0	1	121	30389832	30389712	2e-62	240	ss715647744
sc00265ln348200_251662_T_C_165499786	2	100	121	0	0	1	121	30457741	30457621	2e-62	240	ss715639664
sc00173ln465281_51382_C_T_128907565	2	99.17	121	1	0	1	121	31311894	31311774	6e-60	232	ss715639515
sc00173ln465281_51222_G_A_128907405	2	99.17	121	1	0	1	121	31312054	31311934	6e-60	232	ss715639514
sc00750ln155280_69007_G_T_277078384	2	99.17	121	1	0	1	121	31431231	31431351	6e-60	232	ss715640348
sc01378ln82022_44873_T_C_348082442	2	100	121	0	0	1	121	31630998	31631118	2e-62	240	ss715641230
sc01378ln82022_67765_G_T_348105334	2	99.17	121	1	0	1	121	31652488	31652608	6e-60	232	ss715641232
sc01378ln82022_81735_C_T_348119304	2	99.17	121	1	0	1	121	31666582	31666702	6e-60	232	ss715641233
sc00923ln127272_4312_G_A_301423104	2	99.17	121	1	0	1	121	31680986	31681106	6e-60	232	ss715649570
sc00923ln127272_111199_T_C_301529991	2	100	121	0	0	1	121	31784180	31784300	2e-62	240	ss715640601
sc00286ln335471_162935_A_C_172584112	2	100	121	0	0	1	121	32017819	32017939	2e-62	240	ss715639690
sc00286ln335471_269814_T_C_172690991	2	100	121	0	0	1	121	32122253	32122373	2e-62	240	ss715647838
sc00286ln335471_326189_C_T_172747366	2	99.17	121	1	0	1	121	32176113	32176233	6e-60	232	ss715639692
sc01407ln79989_13259_T_C_350401084	2	100	121	0	0	1	121	32201241	32201361	2e-62	240	ss715650351
sc01124ln103631_97700_C_T_324690629	2	99.17	121	1	0	1	121	32309882	32309762	6e-60	232	ss715640881
sc01124ln103631_3798_G_A_324596727	2	99.17	121	1	0	1	121	32401855	32401735	6e-60	232	ss715640880
sc00635ln180999_33282_G_A_257841185	2	99.17	121	1	0	1	121	32439949	32440069	6e-60	232	ss715640172
sc00142ln502928_381243_C_T_114095817	2	99.17	121	1	0	1	121	32713212	32713092	6e-60	232	ss715639472
sc00142ln502928_369571_G_T_114084145	2	99.17	121	1	0	1	121	32725236	32725116	6e-60	232	ss715639471
sc00142ln502928_233890_G_A_113948464	2	99.17	121	1	0	1	121	32859810	32859690	6e-60	232	ss715647099
sc00142ln502928_184253_C_T_113898827	2	99.17	121	1	0	1	121	32909193	32909073	6e-60	232	ss715647098
sc00142ln502928_50201_A_G_113764775	2	100	121	0	0	1	121	33041575	33041455	2e-62	240	ss715647100
sc00142ln502928_13507_C_T_113728081	2	99.17	121	1	0	1	121	33078961	33078841	6e-60	232	ss715639469
sc09408ln2116_270_T_C_468780939	2	96.69	121	4	0	1	121	33096490	33096610	8e-53	208	ss715645157
sc04608ln9379_9008_T_C_450538214	2	100	121	0	0	1	121	33096704	33096584	2e-62	240	ss715644483
sc09408ln2116_1901_C_T_468782570	2	99.17	121	1	0	1	121	33098276	33098396	6e-60	232	ss715645156
sc06379ln3609_1974_G_A_460797768	2	96.69	121	4	0	1	121	33108383	33108503	8e-53	208	ss715644897
sc02440ln37276_33883_T_G_406464239	2	100	121	0	0	1	121	33134938	33134818	2e-62	240	ss715642704
sc00046ln768108_85901_T_C_53882065	2	100	121	0	0	1	121	33268134	33268254	2e-62	240	ss715646269
sc00046ln768108_129993_G_T_53926157	2	99.17	121	1	0	1	121	33312525	33312645	6e-60	232	ss715639285
sc00046ln768108_719242_G_A_54515406	2	99.17	121	1	0	1	121	33882356	33882476	6e-60	232	ss715646263
sc00046ln768108_726883_T_C_54523047	2	100	121	0	0	1	121	33889625	33889745	2e-62	240	ss715646264
sc00046ln768108_737400_C_T_54533564	2	99.17	121	1	0	1	121	33900362	33900482	6e-60	232	ss715646265
sc00046ln768108_766899_A_G_54563063	2	100	121	0	0	1	121	33929328	33929448	2e-62	240	ss715639286
sc03244ln21996_5098_G_A_429905445	2	99.17	121	1	0	1	121	33944507	33944627	6e-60	232	ss715651128
sc03244ln21996_14299_C_A_429914646	2	99.17	121	1	0	1	121	33953711	33953831	6e-60	232	ss715651127
sc03244ln21996_14914_G_A_429915261	2	99.17	121	1	0	1	121	33954326	33954446	6e-60	232	ss715643566
sc03244ln21996_20789_C_T_429921136	2	99.17	121	1	0	1	121	33960249	33960369	6e-60	232	ss715643568
sc08709ln2278_1420_G_A_467247012	2	99.17	121	1	0	1	121	33986873	33986753	6e-60	232	ss715645102
sc02860ln28465_13771_C_T_420235590	2	99.17	121	1	0	1	121	34002283	34002403	6e-60	232	ss715651074
sc02860ln28465_22871_G_T_420244690	2	98.36	122	1	1	1	121	34011386	34011507	9e-56	218	ss715651075
sc00647ln176898_54685_T_C_260012255	2	100	121	0	0	1	121	34140636	34140516	2e-62	240	ss715649049
sc00456ln240829_192670_G_A_220620696	2	99.17	121	1	0	1	121	34245090	34244970	6e-60	232	ss715648506
sc00456ln240829_169091_A_G_220597117	2	100	121	0	0	1	121	34268681	34268561	2e-62	240	ss715648504
sc00456ln240829_163089_G_A_220591115	2	99.17	121	1	0	1	121	34274681	34274561	6e-60	232	ss715648503
sc00456ln240829_155227_A_C_220583253	2	100	121	0	0	1	121	34282544	34282424	2e-62	240	ss715648502
sc00456ln240829_149588_A_G_220577614	2	100	121	0	0	1	121	34288181	34288061	2e-62	240	ss715648501
sc00456ln240829_83535_C_A_220511561	2	99.17	121	1	0	1	121	34341915	34341795	6e-60	232	ss715648513
sc00456ln240829_59569_G_A_220487595	2	99.17	121	1	0	1	121	34365226	34365106	6e-60	232	ss715648511
sc00452ln242100_236204_C_T_219696207	2	99.17	121	1	0	1	121	34491993	34491873	6e-60	232	ss715648475
sc00452ln242100_199793_T_C_219659796	2	100	121	0	0	1	121	34527890	34527770	2e-62	240	ss715648472
sc00452ln242100_194187_C_T_219654190	2	99.17	121	1	0	1	121	34533496	34533376	6e-60	232	ss715648471
sc00452ln242100_182931_T_C_219642934	2	100	121	0	0	1	121	34544753	34544633	2e-62	240	ss715648470
sc00452ln242100_112506_C_T_219572509	2	99.17	121	1	0	1	121	34613013	34612893	6e-60	232	ss715648468
sc00452ln242100_102004_T_C_219562007	2	100	121	0	0	1	121	34623650	34623530	2e-62	240	ss715648467
sc00452ln242100_66943_C_T_219526946	2	99.17	121	1	0	1	121	34657299	34657179	6e-60	232	ss715648481
sc00452ln242100_60890_T_C_219520893	2	100	121	0	0	1	121	34663196	34663076	2e-62	240	ss715648480
sc00452ln242100_54360_G_A_219514363	2	99.17	121	1	0	1	121	34669728	34669608	6e-60	232	ss715648478
sc00452ln242100_29011_A_C_219489014	2	100	121	0	0	1	121	34694943	34694823	2e-62	240	ss715648476
sc00452ln242100_5455_T_C_219465458	2	100	121	0	0	1	121	34718212	34718092	2e-62	240	ss715648479
sc01166ln99279_96294_C_T_328945300	2	99.17	121	1	0	1	121	34727460	34727340	6e-60	232	ss715650049
sc01166ln99279_76973_T_G_328925979	2	100	121	0	0	1	121	34746785	34746665	2e-62	240	ss715650047
sc01166ln99279_27557_C_T_328876563	2	99.17	121	1	0	1	121	34794907	34794787	6e-60	232	ss715650043
sc01166ln99279_21959_G_A_328870965	2	99.17	121	1	0	1	121	34800508	34800388	6e-60	232	ss715650042
sc04675ln8846_364_A_G_451140206	2	100	121	0	0	1	121	34871232	34871352	2e-62	240	ss715644509
sc04675ln8846_5882_G_A_451145724	2	99.17	121	1	0	1	121	34876930	34877050	6e-60	232	ss715644510
sc09408ln2116_270_T_C_468780939	2	100	121	0	0	1	121	34891937	34891817	2e-62	240	ss715645157
sc05005ln6932_1802_A_G_453715247	2	100	121	0	0	1	121	34897661	34897541	2e-62	240	ss715644635
sc06379ln3609_1974_G_A_460797768	2	99.17	121	1	0	1	121	34915913	34915793	6e-60	232	ss715644897
sc00301ln323982_311835_C_A_177672547	2	99.17	121	1	0	1	121	34949255	34949135	6e-60	232	ss715647890
sc00301ln323982_280725_A_C_177641437	2	100	121	0	0	1	121	34979938	34979818	2e-62	240	ss715647888
sc00301ln323982_220390_T_C_177581102	2	100	121	0	0	1	121	35039376	35039256	2e-62	240	ss715647887
sc00301ln323982_161061_G_A_177521773	2	99.17	121	1	0	1	121	35097211	35097091	6e-60	232	ss715647884
sc00292ln329955_323991_A_G_174743567	2	100	121	0	0	1	121	35257424	35257544	2e-62	240	ss715647852
sc00292ln329955_323991_A_G_174743567	2	100	121	0	0	1	121	35272160	35272040	2e-62	240	ss715647852
sc00233ln373695_273236_C_T_154039304	2	99.17	121	1	0	1	121	35488297	35488417	6e-60	232	ss715647643
sc00292ln329955_200442_A_G_174620018	2	100	121	0	0	1	121	35511686	35511566	2e-62	240	ss715647851
sc00461ln238174_20913_T_C_221649120	2	100	121	0	0	1	121	35947160	35947040	2e-62	240	ss715639926
sc01359ln83574_50832_C_A_346516708	2	99.17	121	1	0	1	121	36017774	36017894	6e-60	232	ss715641207
sc00304ln322744_41986_C_T_178372726	2	99.17	121	1	0	1	121	36050546	36050666	6e-60	232	ss715647899
sc00304ln322744_124840_A_G_178455580	2	100	121	0	0	1	121	36132216	36132336	2e-62	240	ss715639717
sc00304ln322744_230550_G_A_178561290	2	99.17	121	1	0	1	121	36235517	36235637	6e-60	232	ss715647898
sc00066ln694643_390859_G_A_68861474	2	99.17	121	1	0	1	121	36627180	36627060	6e-60	232	ss715646492
sc00066ln694643_383064_A_G_68853679	2	100	121	0	0	1	121	36634976	36634856	2e-62	240	ss715646491
sc00066ln694643_337424_G_A_68808039	2	99.17	121	1	0	1	121	36676673	36676553	6e-60	232	ss715646488
sc00563ln203201_111347_G_A_244031074	2	99.17	121	1	0	1	121	37164322	37164202	6e-60	232	ss715648834
sc00472ln234359_154527_C_T_224380644	2	99.17	121	1	0	1	121	37357106	37356986	6e-60	232	ss715639947
sc00472ln234359_129824_G_T_224355941	2	99.17	121	1	0	1	121	37391746	37391626	6e-60	232	ss715639946
sc00472ln234359_114102_C_T_224340219	2	99.17	121	1	0	1	121	37428680	37428800	6e-60	232	ss715639943
sc00472ln234359_114136_T_C_224340253	2	100	121	0	0	1	121	37428714	37428834	2e-62	240	ss715639944
sc01088ln107153_59566_C_T_320857347	2	99.17	121	1	0	1	121	37562924	37562804	6e-60	232	ss715649908
sc00979ln121529_67903_T_C_308438456	2	100	121	0	0	1	121	37679857	37679737	2e-62	240	ss715649687
sc00979ln121529_20998_A_G_308391551	2	100	121	0	0	1	121	37726268	37726148	2e-62	240	ss715649686
sc01269ln90150_36226_T_C_338667452	2	100	121	0	0	1	121	37802049	37801929	2e-62	240	ss715641064
sc00295ln327474_42925_C_T_175449927	2	99.17	121	1	0	1	121	37883015	37883135	6e-60	232	ss715647866
sc00295ln327474_63362_T_C_175470364	2	100	121	0	0	1	121	37903465	37903585	2e-62	240	ss715647867
sc00268ln345453_196966_C_T_166486250	2	99.17	121	1	0	1	121	38427541	38427421	6e-60	232	ss715647750
sc00268ln345453_135128_C_T_166424412	2	99.17	121	1	0	1	121	38488763	38488643	6e-60	232	ss715647749
sc00268ln345453_800_A_C_166290084	2	100	121	0	0	1	121	38612559	38612439	2e-62	240	ss715639669
sc00203ln411639_380132_A_G_142338465	2	100	121	0	0	1	121	38663043	38662923	2e-62	240	ss715647434
sc00203ln411639_272987_G_A_142231320	2	98.36	122	1	1	1	121	38769262	38769141	9e-56	218	ss715647433
sc00203ln411639_125212_C_A_142083545	2	99.17	121	1	0	1	121	38911204	38911084	6e-60	232	ss715639559
sc00060ln715437_307126_G_A_64531214	2	99.17	121	1	0	1	121	39014215	39014335	6e-60	232	ss715646415
sc00957ln123124_86155_G_A_305765085	2	99.17	121	1	0	1	121	39149364	39149484	6e-60	232	ss715649646
sc00957ln123124_93112_C_T_305772042	2	99.17	121	1	0	1	121	39156323	39156443	6e-60	232	ss715649647
sc08562ln2324_910_A_G_466908661	2	100	121	0	0	1	121	39215731	39215851	2e-62	240	ss715645090
sc00709ln162995_50593_C_T_270541529	2	99.17	121	1	0	1	121	39240074	39240194	6e-60	232	ss715640284
sc00709ln162995_67545_G_T_270558481	2	99.17	121	1	0	1	121	39257027	39257147	6e-60	232	ss715649173
sc07622ln2660_2025_G_T_464583521	2	99.17	121	1	0	1	121	39531984	39531864	6e-60	232	ss715645023
sc00188ln434451_288209_G_A_135875582	2	99.17	121	1	0	1	121	39551998	39551878	6e-60	232	ss715647409
sc00188ln434451_245161_C_A_135832534	2	99.17	121	1	0	1	121	39594465	39594345	6e-60	232	ss715639541
sc00188ln434451_160542_G_A_135747915	2	99.17	121	1	0	1	121	39658669	39658549	6e-60	232	ss715647408
sc02282ln40743_38518_C_T_400315510	2	99.17	121	1	0	1	121	40014732	40014852	6e-60	232	ss715642512
sc00126ln533149_182451_T_C_105590459	2	100	121	0	0	1	121	40323604	40323484	2e-62	240	ss715647003
sc01833ln56229_15291_G_T_378762097	2	99.17	121	1	0	1	121	40549891	40549771	6e-60	232	ss715650750
sc01777ln58436_19854_T_C_375562365	2	100	121	0	0	1	121	40608638	40608518	2e-62	240	ss715650693
sc01451ln76502_1554_T_C_353838788	2	99.18	122	0	1	1	121	40650269	40650148	4e-58	226	ss715641348
sc00707ln163528_58017_C_T_270222010	2	99.17	121	1	0	1	121	40711151	40711271	6e-60	232	ss715649170
sc00281ln338446_126687_C_T_170858092	2	99.17	121	1	0	1	121	41025619	41025499	6e-60	232	ss715647802
sc00529ln211768_24087_G_A_236899253	2	99.17	121	1	0	1	121	41181205	41181325	6e-60	232	ss715648710
sc00529ln211768_43644_C_A_236918810	2	99.17	121	1	0	1	121	41199269	41199389	6e-60	232	ss715648711
sc00315ln315270_304275_C_A_182148417	2	99.17	121	1	0	1	121	41385314	41385194	6e-60	232	ss715639729
sc00315ln315270_155814_T_C_181999956	2	100	121	0	0	1	121	41527847	41527727	2e-62	240	ss715639727
sc00315ln315270_1674_T_G_181845816	2	100	121	0	0	1	121	41667080	41666960	2e-62	240	ss715639728
sc01393ln80958_79989_A_G_349341321	2	100	121	0	0	1	121	41826983	41827103	2e-62	240	ss715641261
sc00675ln170111_135617_A_G_264966309	2	100	121	0	0	1	121	42070594	42070474	2e-62	240	ss715649110
sc00096ln611995_472043_C_T_88711293	2	99.17	121	1	0	1	121	42356497	42356377	6e-60	232	ss715639392
sc00096ln611995_72633_T_C_88311883	2	100	121	0	0	1	121	42746942	42746822	2e-62	240	ss715646779
sc00096ln611995_12624_G_A_88251874	2	99.17	121	1	0	1	121	42805548	42805428	6e-60	232	ss715639390
sc00218ln392757_382891_C_T_148407491	2	99.17	121	1	0	1	121	42831286	42831166	6e-60	232	ss715647572
sc00599ln192852_174229_G_T_251262447	2	99.17	121	1	0	1	121	43001848	43001728	6e-60	232	ss715648913
sc00140ln505616_322821_C_A_113026901	2	99.17	121	1	0	1	121	43425953	43425833	6e-60	232	ss715647096
sc00140ln505616_311128_C_T_113015208	2	99.17	121	1	0	1	121	43437644	43437524	6e-60	232	ss715647095
sc00140ln505616_292706_T_C_112996786	2	100	121	0	0	1	121	43456076	43455956	2e-62	240	ss715647094
sc00140ln505616_238843_A_G_112942923	2	100	121	0	0	1	121	43504136	43504016	2e-62	240	ss715647093
sc00140ln505616_161099_A_G_112865179	2	100	121	0	0	1	121	43585864	43585744	2e-62	240	ss715647092
sc00246ln359617_20302_T_C_158535428	2	100	121	0	0	1	121	43875914	43876034	2e-62	240	ss715647679
sc00246ln359617_47392_A_G_158562518	2	100	121	0	0	1	121	43900812	43900932	2e-62	240	ss715647680
sc00246ln359617_57371_A_C_158572497	2	100	121	0	0	1	121	43910789	43910909	2e-62	240	ss715647681
sc00160ln486724_33885_G_T_122676816	2	99.17	121	1	0	1	121	44343652	44343772	6e-60	232	ss715647241
sc00160ln486724_64991_A_G_122707922	2	100	121	0	0	1	121	44374522	44374642	2e-62	240	ss715647248
sc00160ln486724_122730_A_C_122765661	2	100	121	0	0	1	121	44431421	44431541	2e-62	240	ss715647236
sc00160ln486724_301841_G_T_122944772	2	99.17	121	1	0	1	121	44608126	44608246	6e-60	232	ss715647237
sc00160ln486724_325087_T_C_122968018	2	100	121	0	0	1	121	44630019	44630139	2e-62	240	ss715647239
sc00160ln486724_338720_T_C_122981651	2	100	121	0	0	1	121	44643663	44643783	2e-62	240	ss715647240
sc00160ln486724_371703_T_C_123014634	2	100	121	0	0	1	121	44676486	44676606	2e-62	240	ss715647242
sc00160ln486724_415253_C_T_123058184	2	99.17	121	1	0	1	121	44719505	44719625	6e-60	232	ss715647243
sc00160ln486724_431436_G_A_123074367	2	99.17	121	1	0	1	121	44735813	44735933	6e-60	232	ss715647244
sc00025ln963649_1567_G_T_35459769	2	99.17	121	1	0	1	121	44796910	44797030	6e-60	232	ss715645959
sc00025ln963649_8072_C_T_35466274	2	99.17	121	1	0	1	121	44803479	44803599	6e-60	232	ss715645968
sc00025ln963649_15600_T_C_35473802	2	100	121	0	0	1	121	44811008	44811128	2e-62	240	ss715645958
sc00025ln963649_43866_G_A_35502068	2	99.17	121	1	0	1	121	44839085	44839205	6e-60	232	ss715645963
sc00025ln963649_99631_A_C_35557833	2	100	121	0	0	1	121	44894413	44894533	2e-62	240	ss715645970
sc00025ln963649_110617_C_T_35568819	2	99.17	121	1	0	1	121	44905402	44905522	6e-60	232	ss715645955
sc00025ln963649_125755_A_C_35583957	2	100	121	0	0	1	121	44920542	44920662	2e-62	240	ss715645956
sc00025ln963649_165119_T_G_35623321	2	100	121	0	0	1	121	44959309	44959429	2e-62	240	ss715645960
sc00025ln963649_327459_T_C_35785661	2	100	121	0	0	1	121	45119564	45119684	2e-62	240	ss715645962
sc00025ln963649_544455_G_T_36002657	2	99.17	121	1	0	1	121	45319861	45319981	6e-60	232	ss715645964
sc00025ln963649_550384_G_A_36008586	2	99.17	121	1	0	1	121	45325790	45325910	6e-60	232	ss715645965
sc00025ln963649_644832_C_T_36103034	2	99.17	121	1	0	1	121	45420011	45420131	6e-60	232	ss715645967
sc00038ln842375_5033_G_A_47257373	2	99.17	121	1	0	1	121	45733250	45733370	6e-60	232	ss715646145
sc00038ln842375_11154_C_T_47263494	2	99.17	121	1	0	1	121	45739371	45739491	6e-60	232	ss715646137
sc00038ln842375_26658_T_C_47278998	2	100	121	0	0	1	121	45754491	45754611	2e-62	240	ss715646140
sc00038ln842375_33977_G_T_47286317	2	99.17	121	1	0	1	121	45761391	45761511	6e-60	232	ss715646141
sc00038ln842375_90412_A_G_47342752	2	100	121	0	0	1	121	45817207	45817327	2e-62	240	ss715646163
sc00038ln842375_95997_C_T_47348337	2	99.17	121	1	0	1	121	45822794	45822914	6e-60	232	ss715646164
sc00038ln842375_129949_C_A_47382289	2	99.17	121	1	0	1	121	45852968	45853088	6e-60	232	ss715646138
sc00038ln842375_169626_C_T_47421966	2	99.17	121	1	0	1	121	45897560	45897680	6e-60	232	ss715646139
sc00038ln842375_386537_C_T_47638877	2	99.17	121	1	0	1	121	46110005	46110125	6e-60	232	ss715646142
sc00038ln842375_417772_A_G_47670112	2	100	121	0	0	1	121	46141454	46141574	2e-62	240	ss715646144
sc00038ln842375_519682_G_T_47772022	2	99.17	121	1	0	1	121	46240148	46240268	6e-60	232	ss715646146
sc00038ln842375_529978_T_G_47782318	2	100	121	0	0	1	121	46250446	46250566	2e-62	240	ss715646147
sc00038ln842375_538437_G_A_47790777	2	99.17	121	1	0	1	121	46258902	46259022	6e-60	232	ss715646148
sc00038ln842375_557204_C_T_47809544	2	99.17	121	1	0	1	121	46277293	46277413	6e-60	232	ss715646149
sc00038ln842375_571152_T_G_47823492	2	100	121	0	0	1	121	46291243	46291363	2e-62	240	ss715646150
sc00038ln842375_617118_G_A_47869458	2	99.17	121	1	0	1	121	46336146	46336266	6e-60	232	ss715646153
sc09833ln2034_1171_G_A_469663747	2	99.17	121	1	0	1	121	46359561	46359441	6e-60	232	ss715645186
sc00038ln842375_668515_C_T_47920855	2	99.17	121	1	0	1	121	46370710	46370830	6e-60	232	ss715646154
sc00038ln842375_730716_C_T_47983056	2	99.17	121	1	0	1	121	46431937	46432057	6e-60	232	ss715646155
sc00038ln842375_739213_T_C_47991553	2	100	121	0	0	1	121	46440437	46440557	2e-62	240	ss715646156
sc00038ln842375_764081_T_G_48016421	2	100	121	0	0	1	121	46464753	46464873	2e-62	240	ss715646157
sc00038ln842375_774117_C_T_48026457	2	99.17	121	1	0	1	121	46474784	46474904	6e-60	232	ss715646158
sc00038ln842375_782572_C_T_48034912	2	99.17	121	1	0	1	121	46483239	46483359	6e-60	232	ss715646159
sc00038ln842375_820428_T_C_48072768	2	100	121	0	0	1	121	46519810	46519930	2e-62	240	ss715646161
sc00113ln562714_548852_C_T_98837196	2	99.17	121	1	0	1	121	46563799	46563679	6e-60	232	ss715646940
sc00113ln562714_527008_T_C_98815352	2	100	121	0	0	1	121	46585650	46585530	2e-62	240	ss715646938
sc00113ln562714_520307_A_G_98808651	2	100	121	0	0	1	121	46592355	46592235	2e-62	240	ss715646937
sc00113ln562714_493876_G_A_98782220	2	99.17	121	1	0	1	121	46618233	46618113	6e-60	232	ss715646935
sc00113ln562714_484203_A_G_98772547	2	100	121	0	0	1	121	46627905	46627785	2e-62	240	ss715646934
sc00113ln562714_478058_G_T_98766402	2	99.17	121	1	0	1	121	46634051	46633931	6e-60	232	ss715646933
sc00113ln562714_471786_G_A_98760130	2	99.17	121	1	0	1	121	46640325	46640205	6e-60	232	ss715646932
sc00113ln562714_437945_A_G_98726289	2	100	121	0	0	1	121	46673741	46673621	2e-62	240	ss715646930
sc00113ln562714_425934_T_C_98714278	2	100	121	0	0	1	121	46685168	46685048	2e-62	240	ss715646929
sc00113ln562714_374686_T_C_98663030	2	100	121	0	0	1	121	46736006	46735886	2e-62	240	ss715646927
sc00113ln562714_329408_T_C_98617752	2	100	121	0	0	1	121	46781905	46781785	2e-62	240	ss715646925
sc00113ln562714_309950_G_A_98598294	2	99.17	121	1	0	1	121	46801265	46801145	6e-60	232	ss715646924
sc00113ln562714_296740_G_A_98585084	2	99.17	121	1	0	1	121	46814478	46814358	6e-60	232	ss715646923
sc00113ln562714_289656_G_A_98578000	2	99.17	121	1	0	1	121	46821562	46821442	6e-60	232	ss715646922
sc00113ln562714_261481_A_G_98549825	2	100	121	0	0	1	121	46852643	46852523	2e-62	240	ss715646921
sc00113ln562714_229854_G_T_98518198	2	99.17	121	1	0	1	121	46884289	46884169	6e-60	232	ss715646920
sc00113ln562714_223001_T_C_98511345	2	100	121	0	0	1	121	46891142	46891022	2e-62	240	ss715646919
sc00113ln562714_203566_G_T_98491910	2	99.17	121	1	0	1	121	46910349	46910229	6e-60	232	ss715646918
sc00113ln562714_194354_G_A_98482698	2	99.17	121	1	0	1	121	46918961	46918841	6e-60	232	ss715646917
sc00027ln946161_310951_G_A_37691555	2	99.17	121	1	0	1	121	47620562	47620682	6e-60	232	ss715645973
sc00027ln946161_330572_G_T_37711176	2	98.36	122	1	1	1	121	47639287	47639408	9e-56	218	ss715645974
sc00027ln946161_380287_C_A_37760891	2	99.17	121	1	0	1	121	47687660	47687780	6e-60	232	ss715645976
sc00027ln946161_399649_T_C_37780253	2	100	121	0	0	1	121	47707029	47707149	2e-62	240	ss715645978
sc00027ln946161_426815_C_T_37807419	2	99.17	121	1	0	1	121	47733913	47734033	6e-60	232	ss715645980
sc00027ln946161_438114_C_A_37818718	2	99.17	121	1	0	1	121	47745214	47745334	6e-60	232	ss715645981
sc00027ln946161_462567_A_G_37843171	2	100	121	0	0	1	121	47769170	47769290	2e-62	240	ss715645983
sc00027ln946161_515007_G_A_37895611	2	99.17	121	1	0	1	121	47821309	47821429	6e-60	232	ss715645985
sc00027ln946161_559449_C_T_37940053	2	99.17	121	1	0	1	121	47864957	47865077	6e-60	232	ss715645986
sc00027ln946161_619992_C_T_38000596	2	99.17	121	1	0	1	121	47923978	47924098	6e-60	232	ss715639255
sc00027ln946161_635442_C_T_38016046	2	99.17	121	1	0	1	121	47937101	47937221	6e-60	232	ss715645987
sc00027ln946161_647185_A_G_38027789	2	100	121	0	0	1	121	47948534	47948654	2e-62	240	ss715645989
sc00027ln946161_669979_C_T_38050583	2	99.17	121	1	0	1	121	47970539	47970659	6e-60	232	ss715645991
sc00027ln946161_679382_C_A_38059986	2	99.17	121	1	0	1	121	47979944	47980064	6e-60	232	ss715645992
sc00027ln946161_692621_A_G_38073225	2	99.18	122	0	1	1	121	47992984	47993105	4e-58	226	ss715645994
sc00027ln946161_706704_C_T_38087308	2	99.17	121	1	0	1	121	48006796	48006916	6e-60	232	ss715645995
sc00027ln946161_712370_A_G_38092974	2	100	121	0	0	1	121	48012464	48012584	2e-62	240	ss715645996
sc00027ln946161_730836_A_C_38111440	2	100	121	0	0	1	121	48030586	48030706	2e-62	240	ss715645998
sc00027ln946161_772366_A_C_38152970	2	100	121	0	0	1	121	48072125	48072245	2e-62	240	ss715646000
sc00027ln946161_800661_C_T_38181265	2	99.17	121	1	0	1	121	48100200	48100320	6e-60	232	ss715646002
sc00027ln946161_833887_C_A_38214491	2	99.17	121	1	0	1	121	48132174	48132294	6e-60	232	ss715646003
sc00027ln946161_851660_A_G_38232264	2	100	121	0	0	1	121	48149954	48150074	2e-62	240	ss715646005
sc00027ln946161_860645_G_T_38241249	2	99.17	121	1	0	1	121	48159988	48160108	6e-60	232	ss715646006
sc03853ln15364_4319_T_C_441207033	2	100	121	0	0	1	121	48265999	48265879	2e-62	240	ss715644044
sc01349ln84482_4978_C_T_345631631	2	99.17	121	1	0	1	121	48280544	48280664	6e-60	232	ss715650293
sc01349ln84482_12750_C_A_345639403	2	99.17	121	1	0	1	121	48288316	48288436	6e-60	232	ss715650291
sc01349ln84482_14096_G_A_345640749	2	99.17	121	1	0	1	121	48289662	48289782	6e-60	232	ss715641188
sc01349ln84482_65795_T_C_345692448	2	100	121	0	0	1	121	48341402	48341522	2e-62	240	ss715641189
sc00445ln245016_5502_G_T_217757447	2	99.17	121	1	0	1	121	48375865	48375985	6e-60	232	ss715648453
sc00445ln245016_77514_C_T_217829459	2	99.17	121	1	0	1	121	48447074	48447194	6e-60	232	ss715648456
sc00445ln245016_132522_T_G_217884467	2	100	121	0	0	1	121	48512662	48512782	2e-62	240	ss715639906
sc00445ln245016_138723_C_T_217890668	2	99.17	121	1	0	1	121	48518865	48518985	6e-60	232	ss715648446
sc00445ln245016_151650_G_A_217903595	2	99.17	121	1	0	1	121	48531459	48531579	6e-60	232	ss715648447
sc00445ln245016_158737_T_C_217910682	2	100	121	0	0	1	121	48538264	48538384	2e-62	240	ss715648448
sc00445ln245016_215631_T_C_217967576	2	100	121	0	0	1	121	48594316	48594436	2e-62	240	ss715648450
sc00445ln245016_228076_A_G_217980021	2	100	121	0	0	1	121	48606517	48606637	2e-62	240	ss715648451
sc00445ln245016_240603_A_G_217992548	2	100	121	0	0	1	121	48617342	48617462	2e-62	240	ss715648452
sc00445ln245016_243467_G_A_217995412	2	99.17	121	1	0	1	121	48620206	48620326	6e-60	232	ss715639908
sc02071ln47170_1093_C_T_391019662	2	99.17	121	1	0	1	121	48703585	48703705	6e-60	232	ss715642223
sc00329ln305942_295481_C_T_186472824	2	99.17	121	1	0	1	121	48720920	48720800	6e-60	232	ss715647997
sc00329ln305942_288962_A_G_186466305	2	100	121	0	0	1	121	48727439	48727319	2e-62	240	ss715647996
sc00329ln305942_245750_G_A_186423093	2	99.17	121	1	0	1	121	48795891	48795771	6e-60	232	ss715639745
sc00329ln305942_113122_G_A_186290465	2	99.17	121	1	0	1	121	48926812	48926692	6e-60	232	ss715647994
sc00329ln305942_5813_C_T_186183156	2	99.17	121	1	0	1	121	49033772	49033652	6e-60	232	ss715639746
sc00758ln153949_61386_A_G_278308232	3	100	121	0	0	1	121	61817	61937	2e-62	240	ss715649302
sc00758ln153949_114988_C_T_278361834	3	99.17	121	1	0	1	121	114693	114813	6e-60	232	ss715649301
sc00828ln141963_21574_G_T_288614705	3	99.17	121	1	0	1	121	173714	173834	6e-60	232	ss715649421
sc00377ln276023_254751_C_T_200394641	3	99.17	121	1	0	1	121	319930	319810	6e-60	232	ss715648181
sc00377ln276023_97213_T_G_200237103	3	100	121	0	0	1	121	480199	480079	2e-62	240	ss715648184
sc00377ln276023_8639_G_A_200148529	3	99.17	121	1	0	1	121	565254	565134	6e-60	232	ss715648183
sc03822ln15668_14358_C_A_440735518	3	99.17	121	1	0	1	121	577151	577031	6e-60	232	ss715644024
sc00564ln203211_201973_T_C_244324901	3	100	121	0	0	1	121	832263	832383	2e-62	240	ss715648837
sc01482ln74353_55614_C_T_356231726	3	99.17	121	1	0	1	121	863141	863021	6e-60	232	ss715650437
sc01482ln74353_48803_C_T_356224915	3	99.17	121	1	0	1	121	869731	869611	6e-60	232	ss715650436
sc01482ln74353_32215_A_G_356208327	3	100	121	0	0	1	121	886318	886198	2e-62	240	ss715650435
sc01482ln74353_10427_C_T_356186539	3	99.17	121	1	0	1	121	907670	907550	6e-60	232	ss715650434
sc00059ln720534_645626_A_G_64149180	3	100	121	0	0	1	121	1001589	1001469	2e-62	240	ss715646398
sc00059ln720534_624328_G_A_64127882	3	99.17	121	1	0	1	121	1022814	1022694	6e-60	232	ss715646397
sc00059ln720534_580545_A_G_64084099	3	100	121	0	0	1	121	1066541	1066421	2e-62	240	ss715646396
sc00059ln720534_573404_A_G_64076958	3	100	121	0	0	1	121	1073175	1073055	2e-62	240	ss715646395
sc00059ln720534_559860_C_T_64063414	3	99.17	121	1	0	1	121	1086836	1086716	6e-60	232	ss715646394
sc00059ln720534_544376_G_T_64047930	3	99.17	121	1	0	1	121	1102148	1102028	6e-60	232	ss715646393
sc00059ln720534_461954_T_C_63965508	3	100	121	0	0	1	121	1179025	1178905	2e-62	240	ss715646392
sc00108ln580777_390796_A_G_95802262	3	100	121	0	0	1	121	1870435	1870315	2e-62	240	ss715646879
sc00216ln396195_319474_T_C_147552563	3	100	121	0	0	1	121	2275268	2275148	2e-62	240	ss715647570
sc00073ln679937_84486_G_A_73368872	3	99.17	121	1	0	1	121	2566998	2567118	6e-60	232	ss715639337
sc00114ln558783_33074_G_A_98884132	3	99.17	121	1	0	1	121	2620385	2620505	6e-60	232	ss715646941
sc00532ln210456_569_T_G_237509648	3	100	121	0	0	1	121	2894494	2894614	2e-62	240	ss715640038
sc00532ln210456_2355_T_C_237511434	3	100	121	0	0	1	121	2896282	2896402	2e-62	240	ss715640037
sc00845ln139097_48530_T_C_291030891	3	100	121	0	0	1	121	3298498	3298378	2e-62	240	ss715649460
sc00845ln139097_23992_T_C_291006353	3	100	121	0	0	1	121	3322043	3321923	2e-62	240	ss715640477
sc00396ln266220_58074_T_G_205344344	3	100	121	0	0	1	121	3433006	3433126	2e-62	240	ss715648301
sc00768ln151650_128437_G_T_279906272	3	99.17	121	1	0	1	121	3661586	3661466	6e-60	232	ss715649326
sc00768ln151650_119734_T_C_279897569	3	100	121	0	0	1	121	3670261	3670141	2e-62	240	ss715649325
sc00230ln376030_189804_T_C_152829668	3	100	121	0	0	1	121	3900036	3900156	2e-62	240	ss715639604
sc00230ln376030_253730_T_C_152893594	3	100	121	0	0	1	121	3963522	3963642	2e-62	240	ss715647636
sc00230ln376030_304345_C_T_152944209	3	99.17	121	1	0	1	121	4013025	4013145	6e-60	232	ss715647637
sc00230ln376030_312925_A_G_152952789	3	100	121	0	0	1	121	4021604	4021724	2e-62	240	ss715647638
sc00230ln376030_358099_A_G_152997963	3	100	121	0	0	1	121	4059782	4059902	2e-62	240	ss715647639
sc00321ln309586_5299_T_C_183721855	3	100	121	0	0	1	121	4083019	4083139	2e-62	240	ss715647965
sc00155ln493721_421681_T_G_120612962	3	100	121	0	0	1	121	4897461	4897581	2e-62	240	ss715647200
sc00727ln159559_3030_G_A_273396618	3	99.17	121	1	0	1	121	4979907	4980027	6e-60	232	ss715649212
sc00727ln159559_48206_A_G_273441794	3	100	121	0	0	1	121	5023727	5023847	2e-62	240	ss715649213
sc01257ln91055_6471_C_A_337550610	3	99.17	121	1	0	1	121	5147486	5147606	6e-60	232	ss715650190
sc01106ln105521_35018_G_T_322744727	3	99.17	121	1	0	1	121	5288541	5288661	6e-60	232	ss715640856
sc01378ln82022_3152_G_A_348040721	3	99.17	121	1	0	1	121	5359272	5359392	6e-60	232	ss715641228
sc01378ln82022_14166_A_G_348051735	3	100	121	0	0	1	121	5369404	5369524	2e-62	240	ss715641226
sc00073ln679937_158510_G_A_73442896	3	99.17	121	1	0	1	121	5893785	5893905	6e-60	232	ss715646546
sc06842ln3135_2358_A_G_462352164	3	100	121	0	0	1	121	6366528	6366408	2e-62	240	ss715644947
sc00335ln300518_284390_G_A_188281336	3	99.17	121	1	0	1	121	6476379	6476259	6e-60	232	ss715648035
sc00335ln300518_236671_C_T_188233617	3	99.17	121	1	0	1	121	6523271	6523151	6e-60	232	ss715648034
sc00335ln300518_213819_G_A_188210765	3	99.17	121	1	0	1	121	6545724	6545604	6e-60	232	ss715648032
sc00335ln300518_78923_C_T_188075869	3	99.17	121	1	0	1	121	6681317	6681197	6e-60	232	ss715648036
sc00110ln576873_221388_A_C_96792321	3	100	121	0	0	1	121	7036265	7036145	2e-62	240	ss715646883
sc00110ln576873_202887_G_A_96773820	3	99.17	121	1	0	1	121	7054618	7054498	6e-60	232	ss715646882
sc08597ln2309_1044_C_A_466989764	3	99.17	121	1	0	1	121	7075626	7075506	6e-60	232	ss715645092
sc02527ln35488_20141_G_A_409611897	3	99.17	121	1	0	1	121	7312633	7312753	6e-60	232	ss715642799
sc02527ln35488_30949_T_C_409622705	3	100	121	0	0	1	121	7322022	7322142	2e-62	240	ss715642800
sc05252ln6198_2781_A_G_455332402	3	100	121	0	0	1	121	7357502	7357622	2e-62	240	ss715644715
sc00708ln163415_14479_C_T_270342000	3	99.17	121	1	0	1	121	7441598	7441718	6e-60	232	ss715640280
sc00708ln163415_83910_C_A_270411431	3	99.17	121	1	0	1	121	7510610	7510730	6e-60	232	ss715640281
sc03119ln23990_22247_C_A_427053300	3	99.17	121	1	0	1	121	7616318	7616438	6e-60	232	ss715643440
sc01712ln61145_1792_G_A_371657556	3	99.17	121	1	0	1	121	7725251	7725371	6e-60	232	ss715650641
sc01712ln61145_26122_T_G_371681886	3	100	121	0	0	1	121	7748350	7748470	2e-62	240	ss715650642
sc01285ln88992_24573_G_A_340088984	3	99.17	121	1	0	1	121	7823036	7823156	6e-60	232	ss715641086
sc00490ln226044_15155_G_A_228388162	3	99.17	121	1	0	1	121	7910884	7911004	6e-60	232	ss715648617
sc00490ln226044_57865_C_T_228430872	3	99.17	121	1	0	1	121	7951929	7952049	6e-60	232	ss715648618
sc00486ln227491_213303_G_A_227678921	3	99.17	121	1	0	1	121	8140048	8139928	6e-60	232	ss715639971
sc00248ln358236_1343_A_C_159234990	3	100	121	0	0	1	121	8254696	8254816	2e-62	240	ss715639629
sc00248ln358236_266690_G_A_159500337	3	99.17	121	1	0	1	121	8509345	8509465	6e-60	232	ss715647684
sc00506ln217775_34720_G_A_231960474	3	99.17	121	1	0	1	121	8932516	8932396	6e-60	232	ss715640005
sc00236ln366267_289928_C_T_155168008	3	99.17	121	1	0	1	121	9245989	9246109	6e-60	232	ss715647646
sc01839ln55892_44287_G_A_379127311	3	99.17	121	1	0	1	121	9309563	9309443	6e-60	232	ss715650755
sc01805ln57128_42914_T_G_377202580	3	100	121	0	0	1	121	9506865	9506985	2e-62	240	ss715650713
sc00349ln291732_158198_A_C_192308143	3	100	121	0	0	1	121	9651443	9651323	2e-62	240	ss715648109
sc00313ln315654_159129_T_G_181372314	3	100	121	0	0	1	121	9947412	9947532	2e-62	240	ss715647932
sc06375ln3614_3124_C_T_460784476	3	99.17	121	1	0	1	121	10015807	10015927	6e-60	232	ss715644896
sc00313ln315654_311889_G_A_181525074	3	99.17	121	1	0	1	121	10092653	10092773	6e-60	232	ss715647934
sc00204ln409266_362090_G_T_142732062	3	99.17	121	1	0	1	121	10161028	10160908	6e-60	232	ss715647443
sc00204ln409266_275401_T_G_142645373	3	100	121	0	0	1	121	10246890	10246770	2e-62	240	ss715647442
sc00204ln409266_264982_A_G_142634954	3	100	121	0	0	1	121	10256360	10256240	2e-62	240	ss715647440
sc00204ln409266_254317_T_C_142624289	3	100	121	0	0	1	121	10267118	10266998	2e-62	240	ss715639562
sc00204ln409266_195932_G_A_142565904	3	99.17	121	1	0	1	121	10332349	10332229	6e-60	232	ss715647438
sc00204ln409266_146040_T_C_142516012	3	100	121	0	0	1	121	10378952	10378832	2e-62	240	ss715647436
sc00845ln139097_23992_T_C_291006353	3	98.35	121	2	0	1	121	10412848	10412728	1e-57	224	ss715640477
sc00204ln409266_90541_C_T_142460513	3	99.17	121	1	0	1	121	10433236	10433116	6e-60	232	ss715647446
sc00204ln409266_62538_G_A_142432510	3	99.17	121	1	0	1	121	10461249	10461129	6e-60	232	ss715647445
sc00204ln409266_26970_C_T_142396942	3	99.17	121	1	0	1	121	10494806	10494686	6e-60	232	ss715647441
sc03009ln25924_15201_C_T_424290241	3	99.17	121	1	0	1	121	10842023	10841903	6e-60	232	ss715651103
sc01225ln94384_2311_C_T_334577197	3	99.17	121	1	0	1	121	10864482	10864602	6e-60	232	ss715650135
sc01225ln94384_41651_C_A_334616537	3	99.17	121	1	0	1	121	10903655	10903775	6e-60	232	ss715650136
sc00999ln117802_68609_G_A_310833470	3	99.17	121	1	0	1	121	11027763	11027883	6e-60	232	ss715649740
sc00999ln117802_80543_A_G_310845404	3	100	121	0	0	1	121	11039696	11039816	2e-62	240	ss715649741
sc00049ln755052_20846_C_A_56112821	3	99.17	121	1	0	1	121	11227083	11227203	6e-60	232	ss715646282
sc00049ln755052_29957_A_C_56121932	3	100	121	0	0	1	121	11235328	11235448	2e-62	240	ss715646286
sc00049ln755052_133206_A_G_56225181	3	100	121	0	0	1	121	11332594	11332714	2e-62	240	ss715646280
sc00049ln755052_167308_G_A_56259283	3	99.17	121	1	0	1	121	11365698	11365818	6e-60	232	ss715646281
sc00049ln755052_269823_G_A_56361798	3	99.17	121	1	0	1	121	11464555	11464675	6e-60	232	ss715646284
sc00049ln755052_362659_T_C_56454634	3	100	121	0	0	1	121	11552738	11552858	2e-62	240	ss715646288
sc00049ln755052_384902_T_G_56476877	3	100	121	0	0	1	121	11574413	11574533	2e-62	240	ss715646290
sc00049ln755052_490659_C_T_56582634	3	99.17	121	1	0	1	121	11677956	11678076	6e-60	232	ss715646292
sc00049ln755052_512680_T_G_56604655	3	100	121	0	0	1	121	11698126	11698246	2e-62	240	ss715646295
sc00820ln143432_125512_G_A_287578955	3	99.17	121	1	0	1	121	11788584	11788464	6e-60	232	ss715649410
sc01066ln109532_26421_C_A_318443490	3	99.17	121	1	0	1	121	12044635	12044755	6e-60	232	ss715649868
sc00221ln389663_315518_A_G_149514037	3	100	121	0	0	1	121	12198443	12198323	2e-62	240	ss715647585
sc00221ln389663_288220_C_T_149486739	3	99.17	121	1	0	1	121	12225569	12225449	6e-60	232	ss715647583
sc00221ln389663_231701_C_T_149430220	3	99.17	121	1	0	1	121	12277398	12277278	6e-60	232	ss715647582
sc00221ln389663_203383_C_T_149401902	3	99.17	121	1	0	1	121	12305721	12305601	6e-60	232	ss715647581
sc00221ln389663_118438_A_G_149316957	3	100	121	0	0	1	121	12384578	12384458	2e-62	240	ss715647578
sc00221ln389663_106635_G_T_149305154	3	99.17	121	1	0	1	121	12395044	12394924	6e-60	232	ss715647577
sc00421ln253619_30929_C_T_211811938	3	97.52	121	3	0	1	121	12822275	12822155	3e-55	216	ss715648360
sc01038ln113421_18416_C_T_315300000	3	99.17	121	1	0	1	121	12844939	12845059	6e-60	232	ss715649826
sc01038ln113421_71640_T_C_315353224	3	100	121	0	0	1	121	12894109	12894229	2e-62	240	ss715640753
sc00421ln253619_30929_C_T_211811938	3	99.17	121	1	0	1	121	12965098	12965218	6e-60	232	ss715648360
sc00421ln253619_43871_A_G_211824880	3	100	121	0	0	1	121	12978042	12978162	2e-62	240	ss715648361
sc01164ln99334_4757_G_T_328655161	3	99.17	121	1	0	1	121	13185676	13185796	6e-60	232	ss715640928
sc00598ln193376_170309_C_T_251065151	3	99.17	121	1	0	1	121	13303297	13303177	6e-60	232	ss715648912
sc01628ln65556_51625_A_G_366389107	3	100	121	0	0	1	121	13846233	13846113	2e-62	240	ss715641619
sc01628ln65556_11400_T_C_366348882	3	100	121	0	0	1	121	13875616	13875496	2e-62	240	ss715641618
sc01054ln111818_6407_C_T_317089462	3	99.17	121	1	0	1	121	13926783	13926903	6e-60	232	ss715640772
sc01054ln111818_13746_A_G_317096801	3	100	121	0	0	1	121	13933312	13933432	2e-62	240	ss715640768
sc01054ln111818_35805_C_A_317118860	3	99.17	121	1	0	1	121	13955213	13955333	6e-60	232	ss715640769
sc01054ln111818_42683_C_T_317125738	3	99.17	121	1	0	1	121	13961958	13962078	6e-60	232	ss715640771
sc00722ln160570_21398_C_A_272614713	3	99.17	121	1	0	1	121	14129035	14129155	6e-60	232	ss715640309
sc00658ln174697_101978_A_G_261997605	3	100	121	0	0	1	121	14676637	14676517	2e-62	240	ss715640206
sc00658ln174697_68966_A_G_261964593	3	100	121	0	0	1	121	14709056	14708936	2e-62	240	ss715640211
sc00658ln174697_66863_C_T_261962490	3	99.17	121	1	0	1	121	14711159	14711039	6e-60	232	ss715640210
sc01122ln103796_85603_C_T_324471119	3	99.17	121	1	0	1	121	14900463	14900343	6e-60	232	ss715649957
sc01921ln52616_441_C_A_383527848	3	99.17	121	1	0	1	121	15034437	15034557	6e-60	232	ss715650828
sc01921ln52616_39047_G_A_383566454	3	99.17	121	1	0	1	121	15067421	15067541	6e-60	232	ss715650827
sc01921ln52616_45127_C_T_383572534	3	99.17	121	1	0	1	121	15073503	15073623	6e-60	232	ss715642031
sc01397ln80709_6218_G_A_349590881	3	99.17	121	1	0	1	121	15555042	15555162	6e-60	232	ss715641269
sc01397ln80709_64774_A_G_349649437	3	100	121	0	0	1	121	15612954	15613074	2e-62	240	ss715641270
sc04387ln11059_2363_C_T_448273128	3	99.17	121	1	0	1	121	15919106	15918986	6e-60	232	ss715644367
sc04361ln11284_8117_A_G_447987975	3	100	121	0	0	1	121	16091506	16091626	2e-62	240	ss715644353
sc04077ln13570_3598_T_C_444452992	3	100	121	0	0	1	121	16180045	16180165	2e-62	240	ss715644174
sc03758ln16329_4401_A_G_439701735	3	100	121	0	0	1	121	16916786	16916906	2e-62	240	ss715643991
sc02924ln27321_23788_A_G_422031691	3	96.61	118	4	0	1	118	16987338	16987221	5e-51	202	ss715643261
sc02924ln27321_23788_A_G_422031691	3	100	121	0	0	1	121	17008619	17008499	2e-62	240	ss715643261
sc03564ln18214_14146_A_C_436357828	3	100	121	0	0	1	121	17373275	17373155	2e-62	240	ss715643850
sc03937ln14680_9542_C_T_442475211	3	99.17	121	1	0	1	121	17567486	17567366	6e-60	232	ss715644095
sc01533ln70593_39853_G_A_359909257	3	99.17	121	1	0	1	121	17636638	17636758	6e-60	232	ss715641467
sc01807ln57054_56818_T_C_377330725	3	100	121	0	0	1	121	17708030	17707910	2e-62	240	ss715641883
sc01841ln55821_36250_C_T_379230993	3	99.17	121	1	0	1	121	17868029	17868149	6e-60	232	ss715641925
sc02652ln32699_10593_G_A_413868040	3	99.17	121	1	0	1	121	18656810	18656690	6e-60	232	ss715642960
sc05075ln6693_2832_A_G_454192570	3	100	121	0	0	1	121	18790315	18790195	2e-62	240	ss715644651
sc06986ln3008_1635_G_A_462793996	3	99.17	121	1	0	1	121	18811253	18811373	6e-60	232	ss715644967
sc01497ln73182_1939_T_C_357286042	3	100	121	0	0	1	121	19048572	19048692	2e-62	240	ss715641403
sc02328ln39630_36789_G_T_402163179	3	99.17	121	1	0	1	121	19162960	19163080	6e-60	232	ss715642574
sc02283ln40684_19204_T_C_400336939	3	100	121	0	0	1	121	19194930	19194810	2e-62	240	ss715642513
sc01051ln112038_33807_T_C_316780997	3	100	121	0	0	1	121	19249694	19249814	2e-62	240	ss715640765
sc02789ln29846_29476_C_T_418183811	3	99.17	121	1	0	1	121	19342672	19342552	6e-60	232	ss715643115
sc05849ln4783_1763_T_G_458592917	3	100	121	0	0	1	121	19382761	19382881	2e-62	240	ss715644826
sc00018ln1167623_985152_C_T_29105646	3	99.17	121	1	0	1	121	19496543	19496423	6e-60	232	ss715645815
sc00018ln1167623_980021_T_G_29100515	3	100	121	0	0	1	121	19501673	19501553	2e-62	240	ss715639242
sc02981ln26418_25897_T_G_423566216	3	96.69	121	4	0	1	121	19537776	19537656	8e-53	208	ss715643320
sc02981ln26418_25897_T_G_423566216	3	100	121	0	0	1	121	19613318	19613198	2e-62	240	ss715643320
sc05849ln4783_1763_T_G_458592917	3	96.69	121	2	1	1	121	19642122	19642240	5e-51	202	ss715644826
sc03627ln17599_7629_C_T_437482317	3	99.17	121	1	0	1	121	19692183	19692063	6e-60	232	ss715643901
sc02892ln27937_18150_G_T_421141057	3	99.17	121	1	0	1	121	19720333	19720213	6e-60	232	ss715643230
sc02254ln41558_17089_C_T_399140397	3	99.17	121	1	0	1	121	19848688	19848808	6e-60	232	ss715642476
sc03347ln20935_13049_C_A_432122768	3	99.17	121	1	0	1	121	19930059	19929939	6e-60	232	ss715643657
sc02621ln33350_12236_G_A_412844530	3	99.17	121	1	0	1	121	20209792	20209672	6e-60	232	ss715642913
sc04022ln14060_4247_C_A_443694105	3	99.17	121	1	0	1	121	20355392	20355272	6e-60	232	ss715644146
sc05152ln6459_5786_C_T_454702709	3	99.17	121	1	0	1	121	20593213	20593093	6e-60	232	ss715644676
sc04141ln13047_5448_T_C_445307723	3	100	121	0	0	1	121	20633672	20633792	2e-62	240	ss715644222
sc03518ln18792_17290_A_C_435509179	3	100	121	0	0	1	121	20756501	20756621	2e-62	240	ss715643813
sc02516ln35652_5351_G_A_409205888	3	99.17	121	1	0	1	121	20872479	20872359	6e-60	232	ss715642788
sc01846ln55613_9591_T_C_379483095	3	100	121	0	0	1	121	21121915	21122035	2e-62	240	ss715641936
sc03062ln25110_24594_A_G_425652474	3	96.69	121	4	0	1	121	21133900	21133780	8e-53	208	ss715643394
sc01044ln112548_2953_A_G_315963609	3	100	121	0	0	1	121	21279833	21279713	2e-62	240	ss715640761
sc03761ln16307_3236_T_G_439749530	3	100	121	0	0	1	121	21369748	21369628	2e-62	240	ss715643996
sc04568ln9711_206_T_C_450146725	3	100	121	0	0	1	121	21460081	21460201	2e-62	240	ss715644466
sc02687ln31951_1270_G_A_414990261	3	99.17	121	1	0	1	121	21502660	21502540	6e-60	232	ss715643001
sc02205ln43031_18770_C_A_397069276	3	99.17	121	1	0	1	121	21836016	21836136	6e-60	232	ss715642413
sc00811ln145073_103729_A_C_286257364	3	100	121	0	0	1	121	22320949	22320829	2e-62	240	ss715640422
sc05226ln6266_1017_A_C_455168687	3	100	121	0	0	1	121	22454096	22454216	2e-62	240	ss715644708
sc03075ln24943_6489_C_T_425959900	3	99.17	121	1	0	1	121	22692573	22692453	6e-60	232	ss715643404
sc02047ln47964_7058_T_C_389885044	3	100	121	0	0	1	121	22833244	22833364	2e-62	240	ss715642193
sc03029ln25609_22923_A_C_424813255	3	100	121	0	0	1	121	22900075	22899955	2e-62	240	ss715643373
sc04731ln8518_5844_G_A_451631669	3	99.17	121	1	0	1	121	22973281	22973401	6e-60	232	ss715644539
sc02646ln32833_23595_C_A_413684279	3	99.17	121	1	0	1	121	23188173	23188053	6e-60	232	ss715642952
sc00887ln133367_76732_A_G_296794604	3	100	121	0	0	1	121	23406903	23407023	2e-62	240	ss715640550
sc00499ln221139_216261_T_C_230605044	3	100	121	0	0	1	121	23747204	23747324	2e-62	240	ss715639996
sc01424ln78848_75705_G_A_351814023	3	99.17	121	1	0	1	121	23752056	23751936	6e-60	232	ss715641309
sc00451ln242108_218227_C_T_219436122	3	99.17	121	1	0	1	121	23859281	23859161	6e-60	232	ss715639918
sc02592ln33944_27702_C_T_411884097	3	99.17	121	1	0	1	121	24147494	24147374	6e-60	232	ss715642873
sc01098ln106069_3035_C_T_321866176	3	99.17	121	1	0	1	121	24315023	24315143	6e-60	232	ss715640844
sc02266ln41298_984_A_G_399621967	3	100	121	0	0	1	121	24482297	24482417	2e-62	240	ss715642494
sc01233ln93258_6469_A_G_335333206	3	100	121	0	0	1	121	24570932	24571052	2e-62	240	ss715641007
sc02226ln42308_16984_G_A_397963874	3	99.17	121	1	0	1	121	24677556	24677676	6e-60	232	ss715642437
sc00553ln205477_578_T_C_241878286	3	100	121	0	0	1	121	24776076	24776196	2e-62	240	ss715640070
sc00553ln205477_193847_G_A_242071555	3	99.17	121	1	0	1	121	24946241	24946361	6e-60	232	ss715640069
sc01000ln117752_92712_C_T_310975375	3	99.17	121	1	0	1	121	25084639	25084759	6e-60	232	ss715640719
sc00441ln245308_218398_A_C_216989586	3	100	121	0	0	1	121	25139604	25139484	2e-62	240	ss715639902
sc00441ln245308_108009_T_C_216879197	3	100	121	0	0	1	121	25241213	25241093	2e-62	240	ss715639901
sc00441ln245308_9029_T_G_216780217	3	100	121	0	0	1	121	25336056	25335936	2e-62	240	ss715639904
sc00735ln157759_40996_T_C_274705914	3	100	121	0	0	1	121	25468931	25468811	2e-62	240	ss715649258
sc00735ln157759_32278_G_A_274697196	3	99.17	121	1	0	1	121	25477631	25477511	6e-60	232	ss715649257
sc03254ln21932_9289_A_G_430129297	3	100	121	0	0	1	121	25632054	25632174	2e-62	240	ss715651129
sc02417ln37678_14409_C_T_405583653	3	99.17	121	1	0	1	121	25682155	25682035	6e-60	232	ss715642683
sc01874ln54718_39802_A_G_381056747	3	100	121	0	0	1	121	25779409	25779289	2e-62	240	ss715641974
sc00269ln345234_313752_A_G_166948489	3	100	121	0	0	1	121	25856077	25855957	2e-62	240	ss715639673
sc00269ln345234_242750_C_T_166877487	3	99.17	121	1	0	1	121	25926320	25926200	6e-60	232	ss715639672
sc00269ln345234_127356_C_T_166762093	3	99.17	121	1	0	1	121	26037330	26037210	6e-60	232	ss715639671
sc02000ln49890_47807_C_T_387627479	3	99.17	121	1	0	1	121	26179525	26179405	6e-60	232	ss715642125
sc00806ln146075_106542_G_A_285530740	3	99.17	121	1	0	1	121	26277732	26277612	6e-60	232	ss715640407
sc03874ln15178_7444_G_T_441530913	3	99.17	121	1	0	1	121	26325444	26325564	6e-60	232	ss715644057
sc00852ln138252_115581_A_G_292069588	3	100	121	0	0	1	121	26399864	26399744	2e-62	240	ss715640483
sc00852ln138252_11105_C_T_291965112	3	99.17	121	1	0	1	121	26496764	26496644	6e-60	232	ss715640482
sc00883ln133807_15142_C_T_296198077	3	99.17	121	1	0	1	121	26680461	26680341	6e-60	232	ss715640535
sc00473ln234216_3530_A_C_224464006	3	100	121	0	0	1	121	27064784	27064664	2e-62	240	ss715639949
sc03081ln24806_4029_G_A_426106782	3	99.17	121	1	0	1	121	27104672	27104792	6e-60	232	ss715643408
sc02149ln44673_1414_G_A_394602647	3	99.17	121	1	0	1	121	27454534	27454414	6e-60	232	ss715642348
sc00253ln356001_19390_C_T_161039842	3	99.17	121	1	0	1	121	27584848	27584968	6e-60	232	ss715639639
sc00253ln356001_213393_G_A_161233845	3	99.17	121	1	0	1	121	27784495	27784615	6e-60	232	ss715639640
sc01436ln78057_3462_C_T_352682680	3	99.17	121	1	0	1	121	28031699	28031579	6e-60	232	ss715641329
sc00507ln217651_125511_A_G_232269040	3	100	121	0	0	1	121	28235515	28235635	2e-62	240	ss715640006
sc01221ln94883_549_G_A_334196827	3	99.17	121	1	0	1	121	28328030	28328150	6e-60	232	ss715640990
sc00950ln123884_39400_G_A_304854192	3	99.17	121	1	0	1	121	28543402	28543282	6e-60	232	ss715649632
sc01099ln106061_34534_C_T_322003744	3	99.17	121	1	0	1	121	28618958	28619078	6e-60	232	ss715649924
sc00781ln149399_17660_T_C_281753169	3	100	121	0	0	1	121	28823413	28823293	2e-62	240	ss715649348
sc00426ln251751_13876_T_G_213059210	3	100	121	0	0	1	121	28855045	28855165	2e-62	240	ss715639882
sc00426ln251751_240727_C_T_213286061	3	99.17	121	1	0	1	121	29082129	29082249	6e-60	232	ss715648370
sc00426ln251751_247922_T_C_213293256	3	100	121	0	0	1	121	29089325	29089445	2e-62	240	ss715639883
sc01681ln62757_31678_A_C_369770271	3	100	121	0	0	1	121	29140418	29140298	2e-62	240	ss715641700
sc00777ln150047_73493_T_C_281209648	3	100	121	0	0	1	121	29249796	29249676	2e-62	240	ss715640378
sc00777ln150047_9075_A_G_281145230	3	100	121	0	0	1	121	29311447	29311327	2e-62	240	ss715640379
sc01636ln65114_311_T_C_366860632	3	100	121	0	0	1	121	29385881	29385761	2e-62	240	ss715641636
sc00824ln142212_93341_A_G_288117869	3	100	121	0	0	1	121	29939462	29939582	2e-62	240	ss715649412
sc01459ln75910_16735_G_A_354463814	3	99.17	121	1	0	1	121	30207822	30207702	6e-60	232	ss715650409
sc01094ln106372_85998_A_G_321524291	3	100	121	0	0	1	121	30251340	30251220	2e-62	240	ss715649919
sc01842ln55820_1252_A_G_379251816	3	100	121	0	0	1	121	30433370	30433250	2e-62	240	ss715641926
sc00949ln123905_113327_G_A_304804214	3	99.17	121	1	0	1	121	30464119	30463999	6e-60	232	ss715649630
sc00949ln123905_24190_A_G_304715077	3	100	121	0	0	1	121	30552653	30552533	2e-62	240	ss715649631
sc01422ln79030_360_A_G_351580786	3	100	121	0	0	1	121	30930124	30930244	2e-62	240	ss715650379
sc01422ln79030_26793_G_T_351607219	3	99.17	121	1	0	1	121	30951638	30951758	6e-60	232	ss715641305
sc01270ln90123_86722_G_A_338808098	3	99.17	121	1	0	1	121	31088235	31088355	6e-60	232	ss715650200
sc00646ln177464_176985_C_T_259957091	3	99.17	121	1	0	1	121	31101886	31101766	6e-60	232	ss715640190
sc00646ln177464_11464_G_A_259791570	3	99.17	121	1	0	1	121	31252343	31252223	6e-60	232	ss715640189
sc01195ln97166_10656_G_A_331714567	3	99.17	121	1	0	1	121	31289339	31289459	6e-60	232	ss715650097
sc05442ln5699_4805_A_C_456464357	3	100	121	0	0	1	121	31387437	31387557	2e-62	240	ss715644759
sc04417ln10825_5366_G_A_448603708	3	99.17	121	1	0	1	121	31393888	31393768	6e-60	232	ss715644379
sc00172ln468128_36686_T_C_128424741	3	100	121	0	0	1	121	31438804	31438924	2e-62	240	ss715639512
sc00172ln468128_170000_T_C_128558055	3	100	121	0	0	1	121	31589004	31589124	2e-62	240	ss715639511
sc03511ln18854_11790_T_C_435371882	3	100	121	0	0	1	121	31752330	31752450	2e-62	240	ss715643803
sc02537ln35317_5394_G_A_409951112	3	99.17	121	1	0	1	121	31787315	31787435	6e-60	232	ss715642813
sc02372ln38635_6860_A_G_403858240	3	100	121	0	0	1	121	32016918	32017038	2e-62	240	ss715642631
sc00368ln282555_23754_A_G_197651810	3	100	121	0	0	1	121	32295136	32295016	2e-62	240	ss715648169
sc00368ln282555_14111_T_C_197642167	3	100	121	0	0	1	121	32304781	32304661	2e-62	240	ss715639807
sc01686ln62348_42028_C_A_370092974	3	99.17	121	1	0	1	121	32369103	32369223	6e-60	232	ss715650616
sc00200ln416439_369173_C_T_141084976	3	99.17	121	1	0	1	121	32753077	32753197	6e-60	232	ss715647431
sc00200ln416439_403086_G_A_141118889	3	99.17	121	1	0	1	121	32787222	32787342	6e-60	232	ss715647432
sc00270ln345239_201446_G_A_167181417	3	99.17	121	1	0	1	121	32959546	32959426	6e-60	232	ss715647754
sc00270ln345239_189621_T_C_167169592	3	100	121	0	0	1	121	32971382	32971262	2e-62	240	ss715647753
sc00270ln345239_112832_G_A_167092803	3	99.17	121	1	0	1	121	33046633	33046513	6e-60	232	ss715647751
sc00270ln345239_88231_C_A_167068202	3	99.17	121	1	0	1	121	33069702	33069582	6e-60	232	ss715647757
sc00270ln345239_29453_C_T_167009424	3	99.17	121	1	0	1	121	33130701	33130581	6e-60	232	ss715647756
sc03958ln14576_6013_T_C_442778810	3	100	121	0	0	1	121	33169733	33169853	2e-62	240	ss715651181
sc00291ln330179_198765_C_T_174288162	3	99.17	121	1	0	1	121	33503731	33503851	6e-60	232	ss715647848
sc00291ln330179_241354_A_G_174330751	3	100	121	0	0	1	121	33546168	33546288	2e-62	240	ss715647849
sc00291ln330179_252411_G_A_174341808	3	99.17	121	1	0	1	121	33557220	33557340	6e-60	232	ss715647850
sc00231ln375672_331271_A_G_153347165	3	100	121	0	0	1	121	33874446	33874326	2e-62	240	ss715639608
sc00231ln375672_293612_G_T_153309506	3	99.17	121	1	0	1	121	33910341	33910221	6e-60	232	ss715639606
sc01048ln112338_70498_C_T_316481017	3	99.17	121	1	0	1	121	33994273	33994153	6e-60	232	ss715649832
sc01569ln68655_2400_T_C_362379133	3	100	121	0	0	1	121	34717769	34717649	2e-62	240	ss715641537
sc00414ln257081_122947_C_T_210113151	3	99.17	121	1	0	1	121	34860442	34860322	6e-60	232	ss715639864
sc00414ln257081_16174_A_G_210006378	3	100	121	0	0	1	121	34973156	34973036	2e-62	240	ss715639865
sc00409ln258567_54502_C_T_208753856	3	99.17	121	1	0	1	121	35181896	35182016	6e-60	232	ss715639854
sc00409ln258567_254225_T_C_208953579	3	100	121	0	0	1	121	35379555	35379675	2e-62	240	ss715639853
sc00792ln147667_86011_T_C_283453739	3	100	121	0	0	1	121	35509437	35509557	2e-62	240	ss715649363
sc00039ln840544_527720_C_T_48622435	3	99.17	121	1	0	1	121	36100682	36100802	6e-60	232	ss715646167
sc00332ln302123_47103_A_C_187139819	3	100	117	0	0	1	117	36635313	36635429	6e-60	232	ss715648025
sc00241ln364164_178837_A_G_156884359	3	100	121	0	0	1	121	37063895	37063775	2e-62	240	ss715647671
sc00139ln508703_433162_A_G_112628539	3	100	121	0	0	1	121	37725283	37725403	2e-62	240	ss715647090
sc00139ln508703_448208_G_A_112643585	3	99.17	121	1	0	1	121	37740698	37740818	6e-60	232	ss715647091
sc00167ln474376_473968_T_C_126495268	3	100	121	0	0	1	121	38087588	38087708	2e-62	240	ss715639501
sc00892ln132618_102395_T_C_297484760	3	100	121	0	0	1	121	38185399	38185519	2e-62	240	ss715649522
sc00460ln239064_52485_G_A_221441628	3	99.17	121	1	0	1	121	38268568	38268688	6e-60	232	ss715648538
sc00250ln357264_59902_G_A_160009852	3	99.17	121	1	0	1	121	38799716	38799836	6e-60	232	ss715647689
sc00250ln357264_239806_G_A_160189756	3	99.17	121	1	0	1	121	38978368	38978488	6e-60	232	ss715647688
sc00079ln659676_521790_T_C_77859353	3	100	121	0	0	1	121	39239084	39238964	2e-62	240	ss715646623
sc00079ln659676_348912_C_T_77686475	3	99.17	121	1	0	1	121	39412400	39412280	6e-60	232	ss715646622
sc00079ln659676_325753_G_A_77663316	3	99.17	121	1	0	1	121	39435574	39435454	6e-60	232	ss715646621
sc00079ln659676_254049_A_G_77591612	3	100	121	0	0	1	121	39501808	39501688	2e-62	240	ss715646619
sc00079ln659676_162579_G_T_77500142	3	99.17	121	1	0	1	121	39592011	39591891	6e-60	232	ss715639345
sc00079ln659676_90976_A_G_77428539	3	100	121	0	0	1	121	39662191	39662071	2e-62	240	ss715646624
sc01252ln91868_11478_T_C_337097850	3	100	121	0	0	1	121	39765197	39765317	2e-62	240	ss715650182
sc00117ln554132_12204_G_A_100536328	3	99.17	121	1	0	1	121	39859734	39859854	6e-60	232	ss715639422
sc00117ln554132_92134_C_T_100616258	3	99.17	121	1	0	1	121	39939900	39940020	6e-60	232	ss715639426
sc00117ln554132_183455_T_G_100707579	3	100	121	0	0	1	121	40027223	40027343	2e-62	240	ss715639423
sc00117ln554132_319372_C_T_100843496	3	99.17	121	1	0	1	121	40163970	40164090	6e-60	232	ss715639424
sc00117ln554132_454556_G_A_100978680	3	99.17	121	1	0	1	121	40296074	40296194	6e-60	232	ss715646946
sc00880ln134596_94488_T_C_295874131	3	100	121	0	0	1	121	40428786	40428666	2e-62	240	ss715649510
sc00134ln519503_433298_C_T_110053378	3	99.17	121	1	0	1	121	41035625	41035745	6e-60	232	ss715647040
sc00134ln519503_497021_C_T_110117101	3	99.17	121	1	0	1	121	41099151	41099271	6e-60	232	ss715647041
sc00895ln132286_87932_C_A_297867623	3	99.17	121	1	0	1	121	41216181	41216301	6e-60	232	ss715649527
sc00336ln299995_281349_G_T_188578813	3	99.17	121	1	0	1	121	41293671	41293551	6e-60	232	ss715648039
sc00336ln299995_174448_C_T_188471912	3	99.17	121	1	0	1	121	41396615	41396495	6e-60	232	ss715648037
sc00877ln134903_12210_T_C_295387377	3	100	121	0	0	1	121	41586105	41586225	2e-62	240	ss715640531
sc00877ln134903_24258_A_G_295399425	3	100	121	0	0	1	121	41599446	41599566	2e-62	240	ss715649506
sc00877ln134903_55854_G_A_295431021	3	99.17	121	1	0	1	121	41630704	41630824	6e-60	232	ss715649507
sc00877ln134903_91990_C_A_295467157	3	99.17	121	1	0	1	121	41665645	41665765	6e-60	232	ss715649508
sc00592ln195341_89918_C_T_249818121	3	99.17	121	1	0	1	121	41798592	41798712	6e-60	232	ss715648897
sc01155ln100314_1547_T_C_327753131	3	100	121	0	0	1	121	41923015	41923135	2e-62	240	ss715640919
sc01155ln100314_86628_C_T_327838212	3	99.17	121	1	0	1	121	42028415	42028535	6e-60	232	ss715650028
sc01155ln100314_99435_A_C_327851019	3	100	121	0	0	1	121	42041227	42041347	2e-62	240	ss715640920
sc00023ln985577_737723_A_G_34243299	3	100	121	0	0	1	121	42472363	42472243	2e-62	240	ss715645951
sc00023ln985577_503594_T_C_34009170	3	100	121	0	0	1	121	42704383	42704263	2e-62	240	ss715645949
sc00023ln985577_417799_A_G_33923375	3	100	121	0	0	1	121	42790140	42790020	2e-62	240	ss715645945
sc00023ln985577_404408_A_G_33909984	3	100	121	0	0	1	121	42803164	42803044	2e-62	240	ss715645943
sc00023ln985577_223935_C_T_33729511	3	99.17	121	1	0	1	121	42982787	42982667	6e-60	232	ss715645941
sc00023ln985577_158578_T_C_33664154	3	100	121	0	0	1	121	43033438	43033318	2e-62	240	ss715639252
sc00023ln985577_150351_C_T_33655927	3	99.17	121	1	0	1	121	43041161	43041041	6e-60	232	ss715645940
sc00023ln985577_92786_T_C_33598362	3	100	121	0	0	1	121	43103548	43103428	2e-62	240	ss715645952
sc00023ln985577_3032_A_G_33508608	3	100	121	0	0	1	121	43177636	43177516	2e-62	240	ss715645942
sc01619ln66068_11907_T_C_365757114	3	100	121	0	0	1	121	43205584	43205704	2e-62	240	ss715650566
sc00433ln248396_110791_C_T_214904680	3	99.17	121	1	0	1	121	43603233	43603353	6e-60	232	ss715639894
sc00433ln248396_110951_C_T_214904840	3	99.17	121	1	0	1	121	43603393	43603513	6e-60	232	ss715639895
sc00061ln715360_52902_C_T_64992427	3	99.17	121	1	0	1	121	43979250	43979370	6e-60	232	ss715646440
sc00132ln520241_416233_A_G_108996445	3	100	121	0	0	1	121	44265515	44265635	2e-62	240	ss715647036
sc08983ln2214_483_C_T_467861289	3	99.17	121	1	0	1	121	44270201	44270081	6e-60	232	ss715645119
sc00061ln715360_360246_T_G_65299771	3	100	121	0	0	1	121	44306113	44306233	2e-62	240	ss715639317
sc00019ln1150109_11448_T_C_29299565	3	100	121	0	0	1	121	44594230	44594350	2e-62	240	ss715639245
sc00019ln1150109_23634_A_G_29311751	3	100	121	0	0	1	121	44606155	44606275	2e-62	240	ss715639246
sc00019ln1150109_436076_T_C_29724193	3	100	121	0	0	1	121	45017893	45018013	2e-62	240	ss715639247
sc06425ln3550_2313_G_A_460962991	3	99.17	121	1	0	1	121	45296044	45295924	6e-60	232	ss715644902
sc00019ln1150109_1003173_C_T_30291290	3	99.17	121	1	0	1	121	45577363	45577483	6e-60	232	ss715639243
sc00019ln1150109_1018006_G_T_30306123	3	99.17	121	1	0	1	121	45592514	45592634	6e-60	232	ss715639244
sc01323ln86817_42066_C_T_343442066	3	99.17	121	1	0	1	121	46054792	46054672	6e-60	232	ss715641141
sc01637ln64942_9681_A_G_366935116	3	100	121	0	0	1	121	46154339	46154219	2e-62	240	ss715650580
sc00026ln958753_954186_G_A_37376037	3	99.17	121	1	0	1	121	46173782	46173662	6e-60	232	ss715645972
sc00026ln958753_542033_A_G_36963884	3	100	121	0	0	1	121	46585966	46585846	2e-62	240	ss715639254
sc00026ln958753_19127_G_A_36440978	3	99.17	121	1	0	1	121	47093945	47093825	6e-60	232	ss715639253
sc00062ln709754_644310_C_T_66299195	3	99.17	121	1	0	1	121	47527066	47526946	6e-60	232	ss715639323
sc00062ln709754_363848_A_G_66018733	3	100	121	0	0	1	121	47811472	47811352	2e-62	240	ss715646441
sc00062ln709754_352767_T_G_66007652	3	100	121	0	0	1	121	47821919	47821799	2e-62	240	ss715639322
sc00062ln709754_351627_A_G_66006512	3	100	121	0	0	1	121	47823060	47822940	2e-62	240	ss715639321
sc00062ln709754_225795_C_T_65880680	3	99.17	121	1	0	1	121	47948152	47948032	6e-60	232	ss715639320
sc00062ln709754_1179_A_C_65656064	3	100	121	0	0	1	121	48171901	48171781	2e-62	240	ss715639319
sc00581ln200093_5470_G_A_247557404	3	99.17	121	1	0	1	121	48187752	48187872	6e-60	232	ss715640115
sc00581ln200093_152307_C_T_247704241	3	99.17	121	1	0	1	121	48328023	48328143	6e-60	232	ss715648884
sc00581ln200093_192457_C_T_247744391	3	99.17	121	1	0	1	121	48366296	48366416	6e-60	232	ss715640114
sc00198ln417807_357576_T_C_140238992	3	100	121	0	0	1	121	48444855	48444735	2e-62	240	ss715639553
sc00198ln417807_356768_T_G_140238184	3	100	121	0	0	1	121	48445663	48445543	2e-62	240	ss715639552
sc00198ln417807_325820_C_T_140207236	3	99.17	121	1	0	1	121	48475265	48475145	6e-60	232	ss715647430
sc00198ln417807_228372_A_G_140109788	3	100	121	0	0	1	121	48571597	48571477	2e-62	240	ss715647429
sc00408ln259659_132503_C_T_208572198	3	99.17	121	1	0	1	121	48878450	48878570	6e-60	232	ss715648316
sc00171ln471265_51490_T_C_127968280	3	96.61	118	4	0	1	118	48907237	48907120	5e-51	202	ss715639509
sc00171ln471265_51490_T_C_127968280	3	100	121	0	0	1	121	49056997	49057117	2e-62	240	ss715639509
sc00171ln471265_234093_C_T_128150883	3	99.17	121	1	0	1	121	49235965	49236085	6e-60	232	ss715647338
sc00171ln471265_319856_C_T_128236646	3	99.17	121	1	0	1	121	49319901	49320021	6e-60	232	ss715647339
sc09018ln2201_1342_A_G_467939381	3	100	121	0	0	1	121	49663017	49662897	2e-62	240	ss715645123
sc00325ln307201_245490_T_G_185195467	3	100	121	0	0	1	121	49728779	49728899	2e-62	240	ss715647987
sc00009ln1640450_1431239_T_C_16830379	3	100	121	0	0	1	121	49994353	49994233	2e-62	240	ss715645581
sc00009ln1640450_1420885_T_C_16820025	3	100	121	0	0	1	121	50004506	50004386	2e-62	240	ss715645580
sc00009ln1640450_1406252_A_C_16805392	3	100	121	0	0	1	121	50018630	50018510	2e-62	240	ss715645578
sc00009ln1640450_1398350_G_A_16797490	3	99.17	121	1	0	1	121	50026534	50026414	6e-60	232	ss715645577
sc00009ln1640450_1342085_A_G_16741225	3	100	121	0	0	1	121	50082883	50082763	2e-62	240	ss715645576
sc00009ln1640450_1304280_C_T_16703420	3	99.17	121	1	0	1	121	50120699	50120579	6e-60	232	ss715645575
sc00009ln1640450_1295567_T_C_16694707	3	100	121	0	0	1	121	50130061	50129941	2e-62	240	ss715645574
sc00009ln1640450_1282468_C_T_16681608	3	99.17	121	1	0	1	121	50143162	50143042	6e-60	232	ss715645573
sc00009ln1640450_1255190_C_T_16654330	3	99.17	121	1	0	1	121	50166890	50166770	6e-60	232	ss715645572
sc00034ln878273_572052_G_A_44333271	3	99.17	121	1	0	1	121	51720407	51720287	6e-60	232	ss715646086
sc00034ln878273_558011_C_A_44319230	3	99.17	121	1	0	1	121	51734449	51734329	6e-60	232	ss715646085
sc00034ln878273_460949_A_G_44222168	3	100	121	0	0	1	121	51832460	51832340	2e-62	240	ss715646084
sc00034ln878273_431537_G_A_44192756	3	99.17	121	1	0	1	121	51861882	51861762	6e-60	232	ss715646083
sc00034ln878273_378312_G_A_44139531	3	99.17	121	1	0	1	121	51914761	51914641	6e-60	232	ss715646082
sc00034ln878273_372626_A_C_44133845	3	100	121	0	0	1	121	51920450	51920330	2e-62	240	ss715646081
sc00034ln878273_145706_A_G_43906925	3	100	121	0	0	1	121	52141233	52141113	2e-62	240	ss715646079
sc00034ln878273_65727_G_A_43826946	3	99.17	121	1	0	1	121	52218695	52218575	6e-60	232	ss715646087
sc01018ln115966_106370_T_G_313096321	4	100	121	0	0	1	121	11228	11108	2e-62	240	ss715649768
sc01018ln115966_92064_G_A_313082015	4	99.17	121	1	0	1	121	25535	25415	6e-60	232	ss715649779
sc01018ln115966_84234_C_T_313074185	4	99.17	121	1	0	1	121	33368	33248	6e-60	232	ss715649778
sc01018ln115966_70654_C_T_313060605	4	99.17	121	1	0	1	121	46087	45967	6e-60	232	ss715649777
sc01018ln115966_61123_T_C_313051074	4	100	121	0	0	1	121	55102	54982	2e-62	240	ss715649776
sc01018ln115966_44630_G_T_313034581	4	99.17	121	1	0	1	121	71001	70881	6e-60	232	ss715649774
sc01018ln115966_35392_T_G_313025343	4	100	121	0	0	1	121	80243	80123	2e-62	240	ss715649773
sc01018ln115966_24966_G_T_313014917	4	99.17	121	1	0	1	121	90726	90606	6e-60	232	ss715649772
sc01018ln115966_19464_C_T_313009415	4	99.17	121	1	0	1	121	96225	96105	6e-60	232	ss715649771
sc01018ln115966_13816_G_T_313003767	4	99.17	121	1	0	1	121	101736	101616	6e-60	232	ss715649770
sc01232ln93388_43016_A_G_335276365	4	100	121	0	0	1	121	149798	149678	2e-62	240	ss715650149
sc00518ln214431_198345_A_G_234724012	4	100	121	0	0	1	121	212924	212804	2e-62	240	ss715640025
sc00518ln214431_193006_G_A_234718673	4	99.17	121	1	0	1	121	218264	218144	6e-60	232	ss715648682
sc00518ln214431_184546_G_T_234710213	4	99.17	121	1	0	1	121	226660	226540	6e-60	232	ss715640024
sc00518ln214431_184086_T_C_234709753	4	100	121	0	0	1	121	227120	227000	2e-62	240	ss715648681
sc00518ln214431_174414_G_A_234700081	4	99.17	121	1	0	1	121	236796	236676	6e-60	232	ss715648680
sc00518ln214431_147554_A_G_234673221	4	100	121	0	0	1	121	261233	261113	2e-62	240	ss715640023
sc00518ln214431_146536_C_T_234672203	4	99.17	121	1	0	1	121	262251	262131	6e-60	232	ss715648679
sc00518ln214431_114746_C_T_234640413	4	99.17	121	1	0	1	121	297758	297638	6e-60	232	ss715648677
sc00518ln214431_55133_G_A_234580800	4	99.17	121	1	0	1	121	354742	354622	6e-60	232	ss715648686
sc00518ln214431_38754_C_T_234564421	4	99.17	121	1	0	1	121	370579	370459	6e-60	232	ss715648684
sc00518ln214431_27922_T_C_234553589	4	100	121	0	0	1	121	381420	381300	2e-62	240	ss715648683
sc02129ln45314_28919_T_C_393730134	4	100	121	0	0	1	121	447285	447165	2e-62	240	ss715642306
sc00835ln140787_9412_T_G_289590719	4	100	121	0	0	1	121	487599	487719	2e-62	240	ss715649436
sc00835ln140787_33631_T_C_289614938	4	100	121	0	0	1	121	513912	514032	2e-62	240	ss715649430
sc00835ln140787_51913_C_A_289633220	4	99.17	121	1	0	1	121	532194	532314	6e-60	232	ss715649432
sc00835ln140787_67166_T_C_289648473	4	100	121	0	0	1	121	547449	547569	2e-62	240	ss715649433
sc00835ln140787_74132_A_G_289655439	4	100	121	0	0	1	121	554417	554537	2e-62	240	ss715649434
sc00835ln140787_95095_C_T_289676402	4	99.17	121	1	0	1	121	574946	575066	6e-60	232	ss715649437
sc00835ln140787_101089_C_A_289682396	4	99.17	121	1	0	1	121	580613	580733	6e-60	232	ss715649425
sc00835ln140787_107033_T_C_289688340	4	100	121	0	0	1	121	586559	586679	2e-62	240	ss715649426
sc00835ln140787_114250_G_A_289695557	4	99.17	121	1	0	1	121	593776	593896	6e-60	232	ss715649427
sc00112ln569344_44859_T_C_97763859	4	100	121	0	0	1	121	1035977	1036097	2e-62	240	ss715639414
sc00112ln569344_46934_T_C_97765934	4	100	121	0	0	1	121	1038050	1038170	2e-62	240	ss715646904
sc00112ln569344_67586_C_T_97786586	4	99.17	121	1	0	1	121	1058178	1058298	6e-60	232	ss715646915
sc00112ln569344_96989_A_G_97815989	4	100	121	0	0	1	121	1085963	1086083	2e-62	240	ss715646916
sc00112ln569344_110476_T_C_97829476	4	100	121	0	0	1	121	1099451	1099571	2e-62	240	ss715646886
sc00112ln569344_116782_A_G_97835782	4	100	121	0	0	1	121	1105495	1105615	2e-62	240	ss715646887
sc00112ln569344_139336_G_A_97858336	4	99.17	121	1	0	1	121	1126225	1126345	6e-60	232	ss715646888
sc00112ln569344_147843_G_A_97866843	4	99.17	121	1	0	1	121	1134407	1134527	6e-60	232	ss715646889
sc00112ln569344_161308_A_C_97880308	4	100	121	0	0	1	121	1147879	1147999	2e-62	240	ss715646891
sc00112ln569344_169213_G_A_97888213	4	99.17	121	1	0	1	121	1155786	1155906	6e-60	232	ss715646892
sc00112ln569344_179490_C_T_97898490	4	99.17	121	1	0	1	121	1165662	1165782	6e-60	232	ss715646893
sc00112ln569344_243297_C_A_97962297	4	99.17	121	1	0	1	121	1224180	1224300	6e-60	232	ss715646896
sc00112ln569344_270381_C_T_97989381	4	99.17	121	1	0	1	121	1248929	1249049	6e-60	232	ss715646897
sc00112ln569344_292205_A_G_98011205	4	100	121	0	0	1	121	1270801	1270921	2e-62	240	ss715646898
sc00112ln569344_300193_C_T_98019193	4	99.17	121	1	0	1	121	1278639	1278759	6e-60	232	ss715646899
sc00112ln569344_406411_A_G_98125411	4	100	121	0	0	1	121	1386399	1386519	2e-62	240	ss715639413
sc00112ln569344_454416_G_A_98173416	4	99.17	121	1	0	1	121	1433936	1434056	6e-60	232	ss715646903
sc00112ln569344_502760_T_G_98221760	4	100	121	0	0	1	121	1485744	1485864	2e-62	240	ss715646908
sc00112ln569344_513635_A_C_98232635	4	100	121	0	0	1	121	1497359	1497479	2e-62	240	ss715646909
sc00112ln569344_519499_T_C_98238499	4	100	121	0	0	1	121	1503422	1503542	2e-62	240	ss715646910
sc01131ln102720_84539_A_G_325399189	4	100	121	0	0	1	121	1575781	1575661	2e-62	240	ss715649973
sc01131ln102720_24466_A_G_325339116	4	100	121	0	0	1	121	1627750	1627630	2e-62	240	ss715649971
sc00283ln338214_54091_G_A_171462245	4	99.17	121	1	0	1	121	1721442	1721562	6e-60	232	ss715647820
sc00283ln338214_62016_G_T_171470170	4	99.17	121	1	0	1	121	1728393	1728513	6e-60	232	ss715647821
sc00283ln338214_72920_G_A_171481074	4	99.17	121	1	0	1	121	1739297	1739417	6e-60	232	ss715647822
sc00283ln338214_78828_T_G_171486982	4	100	121	0	0	1	121	1745203	1745323	2e-62	240	ss715647823
sc00283ln338214_136440_C_T_171544594	4	99.17	121	1	0	1	121	1804782	1804902	6e-60	232	ss715647804
sc00283ln338214_153572_G_T_171561726	4	99.17	121	1	0	1	121	1821361	1821481	6e-60	232	ss715647805
sc00283ln338214_159814_C_T_171567968	4	99.17	121	1	0	1	121	1827603	1827723	6e-60	232	ss715647806
sc00283ln338214_166029_A_G_171574183	4	100	121	0	0	1	121	1833818	1833938	2e-62	240	ss715647807
sc00283ln338214_180388_T_C_171588542	4	100	121	0	0	1	121	1845529	1845649	2e-62	240	ss715647808
sc00283ln338214_200067_G_T_171608221	4	99.17	121	1	0	1	121	1865213	1865333	6e-60	232	ss715647811
sc00283ln338214_224160_C_T_171632314	4	99.17	121	1	0	1	121	1889333	1889453	6e-60	232	ss715647813
sc00283ln338214_239137_G_A_171647291	4	99.17	121	1	0	1	121	1904312	1904432	6e-60	232	ss715647815
sc00283ln338214_255027_C_T_171663181	4	99.17	121	1	0	1	121	1918752	1918872	6e-60	232	ss715647817
sc00283ln338214_293493_T_C_171701647	4	100	121	0	0	1	121	1953253	1953373	2e-62	240	ss715647818
sc00283ln338214_322218_C_T_171730372	4	99.17	121	1	0	1	121	1982237	1982357	6e-60	232	ss715647819
sc01149ln100495_6599_A_G_327155775	4	100	121	0	0	1	121	2000216	2000336	2e-62	240	ss715650013
sc01149ln100495_13904_T_C_327163080	4	100	121	0	0	1	121	2007524	2007644	2e-62	240	ss715650008
sc01149ln100495_19761_C_T_327168937	4	99.17	121	1	0	1	121	2013385	2013505	6e-60	232	ss715650009
sc01149ln100495_32702_T_C_327181878	4	100	121	0	0	1	121	2026041	2026161	2e-62	240	ss715650010
sc01149ln100495_48819_A_G_327197995	4	100	121	0	0	1	121	2042156	2042276	2e-62	240	ss715650012
sc01149ln100495_66215_T_C_327215391	4	100	121	0	0	1	121	2059066	2059186	2e-62	240	ss715650014
sc01149ln100495_71740_G_A_327220916	4	99.17	121	1	0	1	121	2064594	2064714	6e-60	232	ss715650015
sc01149ln100495_79144_T_C_327228320	4	100	121	0	0	1	121	2072000	2072120	2e-62	240	ss715650016
sc00043ln806145_775104_A_G_52206035	4	100	121	0	0	1	121	2136310	2136190	2e-62	240	ss715646249
sc00043ln806145_768829_C_A_52199760	4	99.17	121	1	0	1	121	2142346	2142226	6e-60	232	ss715646248
sc00043ln806145_763080_A_G_52194011	4	100	121	0	0	1	121	2147881	2147761	2e-62	240	ss715646247
sc00043ln806145_757496_A_G_52188427	4	100	121	0	0	1	121	2153465	2153345	2e-62	240	ss715646246
sc00043ln806145_717587_A_G_52148518	4	100	121	0	0	1	121	2192468	2192348	2e-62	240	ss715646243
sc00043ln806145_676201_G_A_52107132	4	99.17	121	1	0	1	121	2232355	2232235	6e-60	232	ss715646242
sc00043ln806145_640063_C_T_52070994	4	99.17	121	1	0	1	121	2268595	2268475	6e-60	232	ss715646240
sc00043ln806145_631627_T_C_52062558	4	100	121	0	0	1	121	2277036	2276916	2e-62	240	ss715646239
sc00043ln806145_625074_C_A_52056005	4	99.17	121	1	0	1	121	2283570	2283450	6e-60	232	ss715646238
sc00043ln806145_614443_T_C_52045374	4	100	121	0	0	1	121	2294206	2294086	2e-62	240	ss715646237
sc00043ln806145_607527_G_A_52038458	4	99.17	121	1	0	1	121	2301125	2301005	6e-60	232	ss715646236
sc00043ln806145_568199_A_G_51999130	4	100	121	0	0	1	121	2338386	2338266	2e-62	240	ss715646235
sc00043ln806145_542772_G_A_51973703	4	99.17	121	1	0	1	121	2363585	2363465	6e-60	232	ss715646234
sc00043ln806145_529008_C_A_51959939	4	99.17	121	1	0	1	121	2377357	2377237	6e-60	232	ss715646232
sc00043ln806145_504632_C_A_51935563	4	99.17	121	1	0	1	121	2400923	2400803	6e-60	232	ss715646230
sc00043ln806145_475003_C_T_51905934	4	99.17	121	1	0	1	121	2426255	2426135	6e-60	232	ss715646229
sc00043ln806145_440837_C_A_51871768	4	99.17	121	1	0	1	121	2460648	2460528	6e-60	232	ss715646227
sc00043ln806145_355263_C_T_51786194	4	99.17	121	1	0	1	121	2544543	2544423	6e-60	232	ss715646223
sc00043ln806145_330033_C_A_51760964	4	99.17	121	1	0	1	121	2570764	2570644	6e-60	232	ss715646222
sc00043ln806145_323710_A_C_51754641	4	100	121	0	0	1	121	2577088	2576968	2e-62	240	ss715646221
sc00043ln806145_303986_T_C_51734917	4	100	121	0	0	1	121	2596713	2596593	2e-62	240	ss715646220
sc00043ln806145_298231_C_T_51729162	4	99.17	121	1	0	1	121	2602470	2602350	6e-60	232	ss715646219
sc00043ln806145_291740_A_G_51722671	4	100	121	0	0	1	121	2608963	2608843	2e-62	240	ss715646218
sc00043ln806145_263430_T_G_51694361	4	100	121	0	0	1	121	2646803	2646683	2e-62	240	ss715646216
sc00043ln806145_239482_A_C_51670413	4	100	121	0	0	1	121	2670905	2670785	2e-62	240	ss715646215
sc00043ln806145_233914_C_T_51664845	4	99.17	121	1	0	1	121	2676473	2676353	6e-60	232	ss715646214
sc00043ln806145_205437_G_A_51636368	4	99.17	121	1	0	1	121	2702220	2702100	6e-60	232	ss715646212
sc00043ln806145_199561_T_C_51630492	4	100	121	0	0	1	121	2708099	2707979	2e-62	240	ss715646211
sc00043ln806145_192546_G_A_51623477	4	99.17	121	1	0	1	121	2715116	2714996	6e-60	232	ss715646210
sc00043ln806145_177158_A_G_51608089	4	100	121	0	0	1	121	2730293	2730173	2e-62	240	ss715646208
sc00043ln806145_170363_C_A_51601294	4	99.17	121	1	0	1	121	2736739	2736619	6e-60	232	ss715646207
sc00043ln806145_148990_G_A_51579921	4	99.17	121	1	0	1	121	2758111	2757991	6e-60	232	ss715646204
sc00043ln806145_143208_T_C_51574139	4	100	121	0	0	1	121	2763893	2763773	2e-62	240	ss715646203
sc00043ln806145_126439_C_T_51557370	4	99.17	121	1	0	1	121	2780667	2780547	6e-60	232	ss715646200
sc00043ln806145_118496_C_T_51549427	4	99.17	121	1	0	1	121	2788447	2788327	6e-60	232	ss715646199
sc00043ln806145_102278_G_A_51533209	4	99.17	121	1	0	1	121	2804973	2804853	6e-60	232	ss715646197
sc00043ln806145_86811_A_C_51517742	4	100	121	0	0	1	121	2821615	2821495	2e-62	240	ss715646252
sc00043ln806145_53501_T_C_51484432	4	100	121	0	0	1	121	2854947	2854827	2e-62	240	ss715646233
sc00043ln806145_45553_G_T_51476484	4	99.17	121	1	0	1	121	2862672	2862552	6e-60	232	ss715646228
sc00043ln806145_27550_A_G_51458481	4	100	121	0	0	1	121	2880270	2880150	2e-62	240	ss715646217
sc00043ln806145_20911_T_C_51451842	4	100	121	0	0	1	121	2886519	2886399	2e-62	240	ss715646213
sc00043ln806145_13119_G_T_51444050	4	99.17	121	1	0	1	121	2894309	2894189	6e-60	232	ss715646201
sc00043ln806145_4045_C_T_51434976	4	99.17	121	1	0	1	121	2903367	2903247	6e-60	232	ss715646224
sc00625ln183585_171373_G_T_256156895	4	99.17	121	1	0	1	121	2924149	2924029	6e-60	232	ss715649003
sc00625ln183585_127209_A_G_256112731	4	100	121	0	0	1	121	2966487	2966367	2e-62	240	ss715649002
sc00625ln183585_111375_A_G_256096897	4	100	121	0	0	1	121	2981939	2981819	2e-62	240	ss715649001
sc00625ln183585_86317_C_T_256071839	4	99.17	121	1	0	1	121	3006304	3006184	6e-60	232	ss715649010
sc00625ln183585_74220_G_A_256059742	4	99.17	121	1	0	1	121	3018236	3018116	6e-60	232	ss715649009
sc00625ln183585_64139_C_T_256049661	4	99.17	121	1	0	1	121	3027855	3027735	6e-60	232	ss715649008
sc00625ln183585_50012_T_C_256035534	4	100	121	0	0	1	121	3041944	3041824	2e-62	240	ss715649007
sc00625ln183585_36933_A_G_256022455	4	100	121	0	0	1	121	3055026	3054906	2e-62	240	ss715649006
sc00167ln474376_28387_T_C_126049687	4	100	121	0	0	1	121	3085393	3085513	2e-62	240	ss715647287
sc00167ln474376_51740_A_C_126073040	4	100	121	0	0	1	121	3109181	3109301	2e-62	240	ss715647290
sc00167ln474376_64310_A_C_126085610	4	100	121	0	0	1	121	3121514	3121634	2e-62	240	ss715647291
sc00167ln474376_78165_C_A_126099465	4	99.17	121	1	0	1	121	3135286	3135406	6e-60	232	ss715647293
sc00167ln474376_86295_A_C_126107595	4	100	121	0	0	1	121	3143416	3143536	2e-62	240	ss715647294
sc00167ln474376_113325_A_G_126134625	4	100	121	0	0	1	121	3170256	3170376	2e-62	240	ss715647284
sc00167ln474376_120381_G_A_126141681	4	99.17	121	1	0	1	121	3176513	3176633	6e-60	232	ss715647285
sc00167ln474376_143386_C_A_126164686	4	99.17	121	1	0	1	121	3199213	3199333	6e-60	232	ss715647286
sc01414ln79445_55111_G_A_351001390	4	99.17	121	1	0	1	121	3254880	3254760	6e-60	232	ss715650368
sc01414ln79445_30830_G_A_350977109	4	99.17	121	1	0	1	121	3279171	3279051	6e-60	232	ss715650366
sc01414ln79445_23107_T_C_350969386	4	100	121	0	0	1	121	3315534	3315414	2e-62	240	ss715650365
sc01414ln79445_6789_G_A_350953068	4	99.17	121	1	0	1	121	3331514	3331394	6e-60	232	ss715650370
sc02250ln41799_35656_G_A_398992134	4	99.17	121	1	0	1	121	3356403	3356283	6e-60	232	ss715642470
sc02250ln41799_31591_G_A_398988069	4	99.17	121	1	0	1	121	3360468	3360348	6e-60	232	ss715642469
sc00097ln606768_566131_A_G_89417376	4	100	121	0	0	1	121	3492352	3492232	2e-62	240	ss715646816
sc00097ln606768_530560_T_G_89381805	4	100	121	0	0	1	121	3523337	3523217	2e-62	240	ss715646812
sc00097ln606768_520387_G_T_89371632	4	99.17	121	1	0	1	121	3532432	3532312	6e-60	232	ss715646811
sc00097ln606768_507883_G_A_89359128	4	99.17	121	1	0	1	121	3544937	3544817	6e-60	232	ss715646810
sc00097ln606768_497096_C_T_89348341	4	99.17	121	1	0	1	121	3555732	3555612	6e-60	232	ss715646809
sc00097ln606768_482199_A_G_89333444	4	100	121	0	0	1	121	3569296	3569176	2e-62	240	ss715646808
sc00097ln606768_475967_T_C_89327212	4	100	121	0	0	1	121	3575528	3575408	2e-62	240	ss715646807
sc00097ln606768_466692_G_A_89317937	4	99.17	121	1	0	1	121	3584275	3584155	6e-60	232	ss715646806
sc00097ln606768_452217_T_C_89303462	4	100	121	0	0	1	121	3598333	3598213	2e-62	240	ss715646804
sc00097ln606768_422949_T_C_89274194	4	100	121	0	0	1	121	3627212	3627092	2e-62	240	ss715646800
sc00625ln183585_28050_C_T_256013572	4	99.17	121	1	0	1	121	3715012	3715132	6e-60	232	ss715649005
sc00097ln606768_347672_C_T_89198917	4	99.17	121	1	0	1	121	3768778	3768658	6e-60	232	ss715646796
sc00097ln606768_338168_C_T_89189413	4	99.17	121	1	0	1	121	3778228	3778108	6e-60	232	ss715646795
sc00097ln606768_318773_A_G_89170018	4	100	121	0	0	1	121	3797256	3797136	2e-62	240	ss715646793
sc00097ln606768_285808_G_A_89137053	4	99.17	121	1	0	1	121	3830239	3830119	6e-60	232	ss715646792
sc00097ln606768_276056_G_A_89127301	4	99.17	121	1	0	1	121	3840619	3840499	6e-60	232	ss715646790
sc00097ln606768_262172_C_T_89113417	4	99.17	121	1	0	1	121	3847868	3847748	6e-60	232	ss715646788
sc00097ln606768_246427_G_A_89097672	4	99.17	121	1	0	1	121	3863618	3863498	6e-60	232	ss715646787
sc00097ln606768_226642_A_G_89077887	4	100	121	0	0	1	121	3882787	3882667	2e-62	240	ss715646786
sc00097ln606768_203694_A_C_89054939	4	100	121	0	0	1	121	3905737	3905617	2e-62	240	ss715646784
sc00097ln606768_171858_T_C_89023103	4	100	121	0	0	1	121	3937474	3937354	2e-62	240	ss715646782
sc00097ln606768_150021_C_T_89001266	4	99.17	121	1	0	1	121	3955448	3955328	6e-60	232	ss715646781
sc00097ln606768_105095_A_G_88956340	4	100	121	0	0	1	121	3993858	3993738	2e-62	240	ss715646780
sc00354ln290230_287719_C_A_193893614	4	99.17	121	1	0	1	121	4126801	4126681	6e-60	232	ss715648124
sc00354ln290230_223132_C_A_193829027	4	99.17	121	1	0	1	121	4181413	4181293	6e-60	232	ss715648122
sc00354ln290230_211455_T_C_193817350	4	100	121	0	0	1	121	4192644	4192524	2e-62	240	ss715648121
sc00354ln290230_175172_C_T_193781067	4	99.17	121	1	0	1	121	4227310	4227190	6e-60	232	ss715648120
sc00354ln290230_156996_C_T_193762891	4	99.17	121	1	0	1	121	4245498	4245378	6e-60	232	ss715648119
sc00354ln290230_142626_A_G_193748521	4	100	121	0	0	1	121	4260161	4260041	2e-62	240	ss715648117
sc00354ln290230_127635_A_C_193733530	4	100	121	0	0	1	121	4275040	4274920	2e-62	240	ss715648116
sc00354ln290230_116211_T_C_193722106	4	100	121	0	0	1	121	4286465	4286345	2e-62	240	ss715648115
sc00354ln290230_104392_A_G_193710287	4	100	121	0	0	1	121	4303264	4303144	2e-62	240	ss715648114
sc00354ln290230_98693_A_G_193704588	4	100	121	0	0	1	121	4308744	4308624	2e-62	240	ss715639785
sc00354ln290230_87842_C_T_193693737	4	99.17	121	1	0	1	121	4318597	4318477	6e-60	232	ss715648130
sc00354ln290230_63587_T_C_193669482	4	100	121	0	0	1	121	4342516	4342396	2e-62	240	ss715648126
sc00354ln290230_40845_G_T_193646740	4	99.17	121	1	0	1	121	4365297	4365177	6e-60	232	ss715648125
sc00354ln290230_8637_C_T_193614532	4	99.17	121	1	0	1	121	4396514	4396394	6e-60	232	ss715648129
sc00896ln131961_665_A_C_297912642	4	100	121	0	0	1	121	4410350	4410470	2e-62	240	ss715649532
sc00896ln131961_20868_T_C_297932845	4	100	121	0	0	1	121	4424341	4424461	2e-62	240	ss715649531
sc00896ln131961_25516_G_T_297937493	4	99.17	121	1	0	1	121	4428988	4429108	6e-60	232	ss715640556
sc00896ln131961_92995_A_C_298004972	4	100	121	0	0	1	121	4489609	4489729	2e-62	240	ss715649533
sc00896ln131961_100633_T_C_298012610	4	100	121	0	0	1	121	4497247	4497367	2e-62	240	ss715649528
sc00896ln131961_112849_C_T_298024826	4	99.17	121	1	0	1	121	4509322	4509442	6e-60	232	ss715640555
sc03571ln18151_15656_C_T_436486640	4	99.17	121	1	0	1	121	4563286	4563406	6e-60	232	ss715643858
sc00222ln388011_3381_C_T_149591563	4	99.17	121	1	0	1	121	4616000	4616120	6e-60	232	ss715647597
sc00222ln388011_16620_A_G_149604802	4	100	121	0	0	1	121	4628951	4629071	2e-62	240	ss715647594
sc00222ln388011_60028_A_G_149648210	4	100	121	0	0	1	121	4670956	4671076	2e-62	240	ss715647600
sc00222ln388011_69019_C_T_149657201	4	99.17	121	1	0	1	121	4679475	4679595	6e-60	232	ss715647601
sc00222ln388011_107253_G_A_149695435	4	99.17	121	1	0	1	121	4717227	4717347	6e-60	232	ss715647590
sc00222ln388011_120111_A_G_149708293	4	100	121	0	0	1	121	4729971	4730091	2e-62	240	ss715647591
sc00222ln388011_143676_G_A_149731858	4	99.17	121	1	0	1	121	4753132	4753252	6e-60	232	ss715647592
sc00222ln388011_205737_A_G_149793919	4	100	121	0	0	1	121	4808800	4808920	2e-62	240	ss715647595
sc00222ln388011_310662_A_G_149898844	4	100	121	0	0	1	121	4915236	4915356	2e-62	240	ss715647596
sc00222ln388011_356418_C_A_149944600	4	99.17	121	1	0	1	121	4966927	4967047	6e-60	232	ss715647598
sc00222ln388011_358044_G_A_149946226	4	99.17	121	1	0	1	121	4968596	4968716	6e-60	232	ss715639594
sc00222ln388011_358044_G_A_149946226	4	99.17	121	1	0	1	121	4988561	4988441	6e-60	232	ss715639594
sc00222ln388011_356418_C_A_149944600	4	99.17	121	1	0	1	121	4990187	4990067	6e-60	232	ss715647598
sc00410ln258431_4260_C_A_208962181	4	99.17	121	1	0	1	121	5012160	5012280	6e-60	232	ss715648330
sc00410ln258431_18390_C_A_208976311	4	99.17	121	1	0	1	121	5026236	5026356	6e-60	232	ss715648321
sc00410ln258431_28118_G_A_208986039	4	99.17	121	1	0	1	121	5035968	5036088	6e-60	232	ss715648329
sc00410ln258431_63258_A_G_209021179	4	100	121	0	0	1	121	5071324	5071444	2e-62	240	ss715648331
sc00410ln258431_75965_A_G_209033886	4	100	121	0	0	1	121	5083574	5083694	2e-62	240	ss715648332
sc00410ln258431_102144_C_A_209060065	4	99.17	121	1	0	1	121	5109407	5109527	6e-60	232	ss715648318
sc00410ln258431_128757_T_C_209086678	4	100	121	0	0	1	121	5134568	5134688	2e-62	240	ss715648319
sc00410ln258431_154985_T_C_209112906	4	100	121	0	0	1	121	5160102	5160222	2e-62	240	ss715648320
sc00410ln258431_187252_A_G_209145173	4	97.56	123	1	1	1	121	5192380	5192502	1e-54	214	ss715648322
sc00410ln258431_216659_C_A_209174580	4	99.17	121	1	0	1	121	5222586	5222706	6e-60	232	ss715648324
sc00410ln258431_228138_G_T_209186059	4	99.17	121	1	0	1	121	5231452	5231572	6e-60	232	ss715648326
sc00410ln258431_233931_T_C_209191852	4	100	121	0	0	1	121	5236910	5237030	2e-62	240	ss715648327
sc00410ln258431_243288_C_T_209201209	4	98.36	122	1	1	1	121	5246270	5246391	9e-56	218	ss715648328
sc01968ln51015_29741_G_A_385990492	4	99.17	121	1	0	1	121	5400590	5400710	6e-60	232	ss715650860
sc00753ln154720_69224_G_A_277543607	4	99.17	121	1	0	1	121	5489690	5489810	6e-60	232	ss715649296
sc00383ln273801_30893_A_G_201820488	4	100	120	0	0	2	121	5610592	5610711	9e-62	238	ss715648224
sc00383ln273801_46384_A_C_201835979	4	100	121	0	0	1	121	5625757	5625877	2e-62	240	ss715648226
sc00383ln273801_80258_C_T_201869853	4	99.17	121	1	0	1	121	5657505	5657625	6e-60	232	ss715648228
sc00383ln273801_125081_T_C_201914676	4	100	121	0	0	1	121	5700051	5700171	2e-62	240	ss715648222
sc00383ln273801_139036_G_A_201928631	4	99.17	121	1	0	1	121	5713311	5713431	6e-60	232	ss715648223
sc01845ln55642_33168_G_T_379451030	4	99.17	121	1	0	1	121	5975991	5975871	6e-60	232	ss715641933
sc01845ln55642_30266_G_A_379448128	4	99.17	121	1	0	1	121	5978393	5978273	6e-60	232	ss715641932
sc01845ln55642_9328_T_C_379427190	4	100	121	0	0	1	121	5995604	5995484	2e-62	240	ss715641934
sc00537ln208904_127254_T_C_238684774	4	100	121	0	0	1	121	6157954	6157834	2e-62	240	ss715640044
sc00537ln208904_39652_G_A_238597172	4	99.17	121	1	0	1	121	6241137	6241017	6e-60	232	ss715640046
sc01235ln93096_30277_T_C_335543495	4	100	121	0	0	1	121	6367322	6367202	2e-62	240	ss715641008
sc01613ln66245_6102_T_G_365354283	4	100	121	0	0	1	121	6493342	6493222	2e-62	240	ss715641595
sc04933ln7259_2120_C_T_453205257	4	99.17	121	1	0	1	121	6540225	6540105	6e-60	232	ss715644605
sc00199ln416580_410034_C_T_140709257	4	99.17	121	1	0	1	121	6559507	6559387	6e-60	232	ss715639555
sc03890ln15091_13272_G_A_441778872	4	99.17	121	1	0	1	121	6915819	6915699	6e-60	232	ss715644065
sc00450ln243661_140436_C_T_219114670	4	99.17	121	1	0	1	121	7060395	7060275	6e-60	232	ss715648465
sc00693ln166771_12874_A_G_267866578	4	100	121	0	0	1	121	7188574	7188694	2e-62	240	ss715649153
sc01279ln89397_72092_C_T_339601334	4	99.17	121	1	0	1	121	7366374	7366254	6e-60	232	ss715650214
sc01279ln89397_45403_C_T_339574645	4	99.17	121	1	0	1	121	7392107	7391987	6e-60	232	ss715650213
sc07153ln2888_1773_C_T_463286957	4	100	121	0	0	1	121	7405499	7405619	2e-62	240	ss715644986
sc01041ln113255_74414_A_G_315696064	4	100	121	0	0	1	121	7512538	7512658	2e-62	240	ss715649829
sc00400ln263545_760_C_T_206350397	4	99.17	121	1	0	1	121	7707986	7708106	6e-60	232	ss715639841
sc00400ln263545_46331_A_C_206395968	4	100	121	0	0	1	121	7752625	7752745	2e-62	240	ss715639839
sc00400ln263545_51105_G_A_206400742	4	99.17	121	1	0	1	121	7757400	7757520	6e-60	232	ss715639840
sc00400ln263545_247866_G_A_206597503	4	99.17	121	1	0	1	121	7945244	7945364	6e-60	232	ss715648304
sc01312ln87416_4221_C_A_342446653	4	99.17	121	1	0	1	121	7965625	7965745	6e-60	232	ss715650237
sc01050ln112088_65433_C_T_316700535	4	99.17	121	1	0	1	121	8103612	8103732	6e-60	232	ss715649835
sc00228ln376969_27070_G_A_151913615	4	99.17	121	1	0	1	121	8543402	8543282	6e-60	232	ss715639598
sc03316ln21168_2192_A_G_431459345	4	100	121	0	0	1	121	8592248	8592128	2e-62	240	ss715643627
sc01335ln85779_58133_G_A_344493445	4	99.17	121	1	0	1	121	8657078	8657198	6e-60	232	ss715650271
sc04293ln11836_7763_T_C_447201422	4	100	121	0	0	1	121	8804552	8804672	2e-62	240	ss715644312
sc00044ln783129_656277_A_G_52893353	4	100	121	0	0	1	121	8941720	8941600	2e-62	240	ss715639283
sc00044ln783129_563681_G_T_52800757	4	99.17	121	1	0	1	121	9036315	9036195	6e-60	232	ss715639282
sc00044ln783129_494668_G_A_52731744	4	99.17	121	1	0	1	121	9107817	9107697	6e-60	232	ss715639280
sc00082ln654890_482389_A_C_79795242	4	100	121	0	0	1	121	9259154	9259034	2e-62	240	ss715646644
sc00082ln654890_441037_G_T_79753890	4	99.17	121	1	0	1	121	9298443	9298323	6e-60	232	ss715639357
sc00082ln654890_305994_G_A_79618847	4	99.17	121	1	0	1	121	9430600	9430480	6e-60	232	ss715639356
sc00817ln143920_96653_T_C_287118631	4	100	121	0	0	1	121	9872412	9872292	2e-62	240	ss715640438
sc00125ln534875_10040_G_A_104883173	4	99.17	121	1	0	1	121	9981983	9982103	6e-60	232	ss715639446
sc00125ln534875_18617_C_T_104891750	4	99.17	121	1	0	1	121	9989573	9989693	6e-60	232	ss715639448
sc01262ln90515_82883_T_C_338081543	4	100	121	0	0	1	121	10103130	10103250	2e-62	240	ss715650194
sc00364ln285768_2849_T_C_196497270	4	100	121	0	0	1	121	10182523	10182643	2e-62	240	ss715639793
sc07153ln2888_1773_C_T_463286957	4	99.17	121	1	0	1	121	10191318	10191438	6e-60	232	ss715644986
sc00364ln285768_138324_C_A_196632745	4	99.17	121	1	0	1	121	10310413	10310533	6e-60	232	ss715639791
sc01183ln98514_84380_C_T_330615775	4	99.17	121	1	0	1	121	10559290	10559170	6e-60	232	ss715650075
sc00115ln558238_203837_G_A_99613678	4	99.17	121	1	0	1	121	10840565	10840685	6e-60	232	ss715646943
sc00115ln558238_303653_T_G_99713494	4	100	121	0	0	1	121	10934617	10934737	2e-62	240	ss715639418
sc00115ln558238_357882_G_A_99767723	4	99.17	121	1	0	1	121	10984914	10985034	6e-60	232	ss715646944
sc00859ln137678_133189_C_T_293052865	4	99.17	121	1	0	1	121	11297647	11297527	6e-60	232	ss715640495
sc03989ln14342_6906_G_A_443228106	4	99.17	121	1	0	1	121	11640063	11640183	6e-60	232	ss715651182
sc00233ln373695_184146_C_A_153950214	4	99.17	121	1	0	1	121	11694858	11694738	6e-60	232	ss715639612
sc06557ln3409_470_T_C_461419567	4	100	121	0	0	1	121	11907489	11907369	2e-62	240	ss715644915
sc00956ln123145_43339_G_A_305599124	4	99.17	121	1	0	1	121	11989222	11989342	6e-60	232	ss715649645
sc01027ln114488_42972_C_T_314070662	4	99.17	121	1	0	1	121	12087948	12087828	6e-60	232	ss715640742
sc00399ln265600_263795_T_C_206347832	4	100	121	0	0	1	121	12131694	12131574	2e-62	240	ss715639838
sc00399ln265600_238978_G_T_206323015	4	99.17	121	1	0	1	121	12157985	12157865	6e-60	232	ss715648302
sc00399ln265600_22291_A_G_206106328	4	100	121	0	0	1	121	12372245	12372125	2e-62	240	ss715639837
sc00624ln184183_46132_G_A_255847471	4	99.17	121	1	0	1	121	12447135	12447255	6e-60	232	ss715648999
sc05840ln4800_3196_T_C_458551215	4	100	121	0	0	1	121	12609279	12609159	2e-62	240	ss715644824
sc00687ln167302_103360_G_A_266954597	4	99.17	121	1	0	1	121	12704800	12704680	6e-60	232	ss715640244
sc02909ln27611_3300_C_T_421599238	4	99.17	121	1	0	1	121	12816116	12816236	6e-60	232	ss715643247
sc00626ln183316_12326_C_T_256181433	4	99.17	121	1	0	1	121	12907895	12908015	6e-60	232	ss715640165
sc01294ln88295_2797_A_G_340864441	4	100	121	0	0	1	121	13201158	13201278	2e-62	240	ss715641100
sc01034ln113692_102037_T_C_314929066	4	100	121	0	0	1	121	13367714	13367594	2e-62	240	ss715640751
sc01034ln113692_70331_G_A_314897360	4	99.17	121	1	0	1	121	13397115	13396995	6e-60	232	ss715649810
sc00369ln281554_272652_C_A_198183263	4	99.17	121	1	0	1	121	13601141	13601021	6e-60	232	ss715648170
sc00369ln281554_221023_G_A_198131634	4	99.17	121	1	0	1	121	13651714	13651594	6e-60	232	ss715639808
sc04002ln14223_6032_C_T_443412938	4	99.17	121	1	0	1	121	13916830	13916710	6e-60	232	ss715644129
sc01800ln57380_56904_A_G_376930449	4	100	121	0	0	1	121	13983667	13983787	2e-62	240	ss715641869
sc02181ln43520_28852_G_A_396041130	4	99.17	121	1	0	1	121	14095050	14094930	6e-60	232	ss715642384
sc09399ln2121_1134_A_C_468762748	4	100	121	0	0	1	121	14238375	14238255	2e-62	240	ss715645155
sc02477ln36534_8712_G_A_407802043	4	99.17	121	1	0	1	121	14259755	14259635	6e-60	232	ss715642745
sc01474ln74867_60457_C_T_355639391	4	99.17	121	1	0	1	121	14567360	14567240	6e-60	232	ss715641384
sc01474ln74867_38196_C_T_355617130	4	99.17	121	1	0	1	121	14588030	14587910	6e-60	232	ss715650422
sc00488ln226325_18480_T_G_227938979	4	100	121	0	0	1	121	14711396	14711516	2e-62	240	ss715639974
sc00851ln138303_28785_C_T_291844489	4	99.17	121	1	0	1	121	14946029	14946149	6e-60	232	ss715640481
sc00851ln138303_105681_G_A_291921385	4	99.17	121	1	0	1	121	15020214	15020334	6e-60	232	ss715649476
sc01387ln81482_5270_T_C_348778639	4	100	121	0	0	1	121	15227039	15227159	2e-62	240	ss715641254
sc02642ln32963_7847_G_A_413536792	4	99.17	121	1	0	1	121	15465486	15465366	6e-60	232	ss715642949
sc00080ln658250_655499_G_T_78652738	4	99.17	121	1	0	1	121	16008261	16008141	6e-60	232	ss715639347
sc01454ln76321_8375_C_T_354074927	4	99.17	121	1	0	1	121	16373729	16373609	6e-60	232	ss715641353
sc01384ln81550_76950_G_A_348605671	4	99.17	121	1	0	1	121	17174832	17174712	6e-60	232	ss715650339
sc01342ln84953_61119_G_A_345094609	4	99.17	121	1	0	1	121	17407737	17407617	6e-60	232	ss715650277
sc01147ln100958_56323_C_A_327003764	4	99.17	121	1	0	1	121	17676058	17676178	6e-60	232	ss715650004
sc01764ln58807_13158_A_G_374794195	4	100	121	0	0	1	121	18033029	18032909	2e-62	240	ss715641823
sc05882ln4695_630_A_G_458748409	4	100	121	0	0	1	121	18075143	18075023	2e-62	240	ss715644837
sc02234ln42081_41324_C_T_398326124	4	99.17	121	1	0	1	121	18581834	18581954	6e-60	232	ss715642450
sc02460ln36745_1503_C_A_407172412	4	99.17	121	1	0	1	121	18584820	18584940	6e-60	232	ss715642723
sc01923ln52576_28311_G_T_383660915	4	99.17	121	1	0	1	121	18716282	18716162	6e-60	232	ss715642035
sc02227ln42305_758_T_G_397989956	4	100	121	0	0	1	121	18787732	18787612	2e-62	240	ss715642440
sc03349ln20893_6624_T_C_432158211	4	100	121	0	0	1	121	18825714	18825834	2e-62	240	ss715643660
sc03349ln20893_17171_C_T_432168758	4	99.17	121	1	0	1	121	18835953	18836073	6e-60	232	ss715643659
sc01416ln79323_78287_A_C_351183396	4	100	121	0	0	1	121	18908068	18907948	2e-62	240	ss715641297
sc01902ln53090_36987_C_T_382560893	4	99.17	121	1	0	1	121	19038289	19038169	6e-60	232	ss715642009
sc02533ln35361_3137_C_T_409807463	4	99.17	121	1	0	1	121	19220983	19221103	6e-60	232	ss715651018
sc02009ln49457_32469_C_T_388059627	4	99.17	121	1	0	1	121	19385861	19385741	6e-60	232	ss715642136
sc02009ln49457_19041_A_G_388046199	4	100	121	0	0	1	121	19400065	19399945	2e-62	240	ss715642135
sc01860ln55114_22838_T_C_380271410	4	100	121	0	0	1	121	19549312	19549192	2e-62	240	ss715641953
sc02650ln32757_29759_T_C_413821738	4	100	121	0	0	1	121	19586734	19586614	2e-62	240	ss715642955
sc02252ln41679_16028_G_A_399056011	4	99.17	121	1	0	1	121	19695203	19695083	6e-60	232	ss715642473
sc04217ln12401_4446_G_T_446275303	4	99.17	121	1	0	1	121	19724529	19724409	6e-60	232	ss715644271
sc01031ln113975_113211_T_C_314598653	4	100	121	0	0	1	121	19780047	19779927	2e-62	240	ss715640743
sc01031ln113975_4744_C_T_314490186	4	99.17	121	1	0	1	121	19883511	19883391	6e-60	232	ss715649807
sc01031ln113975_3914_T_C_314489356	4	100	121	0	0	1	121	19884341	19884221	2e-62	240	ss715640744
sc01489ln73811_60745_C_T_356756369	4	99.17	121	1	0	1	121	19916833	19916713	6e-60	232	ss715650449
sc04988ln6999_304_T_C_453595362	4	100	121	0	0	1	121	20779797	20779677	2e-62	240	ss715644628
sc02476ln36546_20077_T_C_407776862	4	100	121	0	0	1	121	21044206	21044086	2e-62	240	ss715642740
sc03480ln19212_17663_G_A_434788434	4	99.17	121	1	0	1	121	21154275	21154155	6e-60	232	ss715643777
sc02474ln36562_28277_G_A_407711937	4	99.17	121	1	0	1	121	21266974	21267094	6e-60	232	ss715642737
sc02104ln46160_26221_C_T_392584183	4	99.17	121	1	0	1	121	21774497	21774617	6e-60	232	ss715650920
sc01853ln55276_40015_T_C_379902119	4	100	121	0	0	1	121	21980029	21980149	2e-62	240	ss715641945
sc02455ln36923_15267_T_C_407001933	4	100	121	0	0	1	121	22435344	22435224	2e-62	240	ss715642720
sc02455ln36923_14039_G_A_407000705	4	99.17	121	1	0	1	121	22436572	22436452	6e-60	232	ss715642719
sc03626ln17605_753_G_A_437457836	4	99.17	121	1	0	1	121	22549205	22549085	6e-60	232	ss715643900
sc03914ln14899_9422_T_G_442135082	4	96.69	121	4	0	1	121	22875572	22875692	8e-53	208	ss715644079
sc01711ln61165_24394_G_A_371618993	4	99.17	121	1	0	1	121	22900135	22900015	6e-60	232	ss715650640
sc01084ln107356_18858_C_A_320387520	4	99.17	121	1	0	1	121	23069787	23069907	6e-60	232	ss715649903
sc01084ln107356_18972_G_A_320387634	4	99.17	121	1	0	1	121	23069901	23070021	6e-60	232	ss715640822
sc01084ln107356_90418_G_A_320459080	4	99.17	121	1	0	1	121	23131852	23131972	6e-60	232	ss715640824
sc04512ln10144_4025_T_C_449595346	4	100	121	0	0	1	121	23252050	23251930	2e-62	240	ss715644432
sc02748ln30876_30219_A_G_416937174	4	100	121	0	0	1	121	23326070	23326190	2e-62	240	ss715643068
sc03340ln20969_5187_T_C_431968191	4	100	121	0	0	1	121	23344660	23344540	2e-62	240	ss715643649
sc01008ln117103_51576_A_C_311874350	4	100	121	0	0	1	121	23469557	23469677	2e-62	240	ss715640724
sc01008ln117103_72509_G_A_311895283	4	99.17	121	1	0	1	121	23491611	23491731	6e-60	232	ss715640726
sc01717ln60931_56578_A_G_372017482	4	100	121	0	0	1	121	24225393	24225513	2e-62	240	ss715641759
sc00176ln458128_441469_T_C_130689182	4	100	121	0	0	1	121	24288736	24288616	2e-62	240	ss715639525
sc00176ln458128_50948_T_C_130298661	4	100	121	0	0	1	121	24668444	24668324	2e-62	240	ss715639527
sc00176ln458128_21013_A_G_130268726	4	100	121	0	0	1	121	24691903	24691783	2e-62	240	ss715639522
sc00176ln458128_2079_T_G_130249792	4	100	121	0	0	1	121	24710442	24710322	2e-62	240	ss715639521
sc04413ln10826_6210_T_C_448561262	4	100	121	0	0	1	121	25067195	25067075	2e-62	240	ss715644377
sc02202ln43062_39760_T_G_396961150	4	100	121	0	0	1	121	25093826	25093706	2e-62	240	ss715642408
sc02091ln46560_21828_T_G_391978227	4	100	121	0	0	1	121	25236677	25236797	2e-62	240	ss715642242
sc02091ln46560_22780_A_G_391979179	4	100	121	0	0	1	121	25237629	25237749	2e-62	240	ss715642243
sc02091ln46560_30535_G_A_391986934	4	99.17	121	1	0	1	121	25245090	25245210	6e-60	232	ss715650918
sc01994ln50312_15708_T_C_387294070	4	100	121	0	0	1	121	25419700	25419580	2e-62	240	ss715650884
sc01743ln59950_29451_T_G_373562690	4	100	121	0	0	1	121	25684129	25684009	2e-62	240	ss715650671
sc01743ln59950_5069_T_C_373538308	4	100	121	0	0	1	121	25701907	25701787	2e-62	240	ss715641785
sc01314ln87228_7655_G_T_342624740	4	99.17	121	1	0	1	121	26006473	26006593	6e-60	232	ss715650239
sc01314ln87228_68628_T_C_342685713	4	100	121	0	0	1	121	26069434	26069554	2e-62	240	ss715650238
sc02401ln37963_27488_C_T_404991863	4	99.17	121	1	0	1	121	26314880	26314760	6e-60	232	ss715650990
sc01118ln104148_64056_T_G_324033853	4	100	121	0	0	1	121	26421926	26422046	2e-62	240	ss715649949
sc03230ln22197_5098_C_T_429596225	4	99.17	121	1	0	1	121	26485928	26485808	6e-60	232	ss715643550
sc01996ln50287_16062_G_A_387395037	4	99.17	121	1	0	1	121	26530870	26530750	6e-60	232	ss715650885
sc02800ln29618_3512_G_A_418485303	4	99.17	121	1	0	1	121	26643021	26642901	6e-60	232	ss715643132
sc01138ln102158_1619_T_G_326033550	4	100	121	0	0	1	121	26661400	26661520	2e-62	240	ss715649986
sc01138ln102158_59754_T_C_326091685	4	100	121	0	0	1	121	26718171	26718291	2e-62	240	ss715640899
sc00868ln136402_29410_G_A_294183573	4	99.17	121	1	0	1	121	26815711	26815831	6e-60	232	ss715649493
sc03637ln17531_8781_A_G_437659230	4	100	121	0	0	1	121	27104281	27104161	2e-62	240	ss715643913
sc01812ln57004_51388_G_T_377610507	4	99.17	121	1	0	1	121	27183169	27183289	6e-60	232	ss715641891
sc01017ln116109_48647_A_G_312922489	4	99.18	122	0	1	1	121	27293309	27293188	4e-58	226	ss715640733
sc01017ln116109_13667_T_C_312887509	4	100	121	0	0	1	121	27327038	27326918	2e-62	240	ss715649766
sc01206ln95832_95696_C_T_332861177	4	99.17	121	1	0	1	121	27454080	27453960	6e-60	232	ss715640974
sc01206ln95832_85180_C_T_332850661	4	99.17	121	1	0	1	121	27464288	27464168	6e-60	232	ss715650115
sc01669ln63234_55920_A_C_369038249	4	100	121	0	0	1	121	27592008	27591888	2e-62	240	ss715641680
sc01513ln71989_32977_G_A_358476256	4	99.17	121	1	0	1	121	27690774	27690654	6e-60	232	ss715650468
sc00980ln121442_55443_G_A_308547525	4	99.17	121	1	0	1	121	27781563	27781683	6e-60	232	ss715649688
sc01563ln68923_31048_C_T_361994801	4	99.17	121	1	0	1	121	28217262	28217142	6e-60	232	ss715641527
sc02074ln47061_46516_A_G_391206458	4	100	121	0	0	1	121	28324547	28324427	2e-62	240	ss715642229
sc02074ln47061_1423_C_T_391161365	4	99.17	121	1	0	1	121	28367646	28367526	6e-60	232	ss715642228
sc01237ln92903_62495_G_A_335761885	4	99.17	121	1	0	1	121	28875846	28875966	6e-60	232	ss715641011
sc06059ln4261_597_C_A_459545483	4	99.17	121	1	0	1	121	28926002	28926122	6e-60	232	ss715644857
sc01653ln64411_53632_T_C_368014302	4	100	121	0	0	1	121	28976660	28976540	2e-62	240	ss715641662
sc01653ln64411_53599_T_C_368014269	4	100	121	0	0	1	121	28976693	28976573	2e-62	240	ss715641661
sc01653ln64411_14170_A_G_367974840	4	100	121	0	0	1	121	29016533	29016413	2e-62	240	ss715650593
sc01848ln55590_35719_A_G_379620462	4	100	121	0	0	1	121	29048520	29048400	2e-62	240	ss715650761
sc04231ln12311_3925_A_G_446447797	4	100	121	0	0	1	121	29096918	29096798	2e-62	240	ss715644279
sc00929ln126706_366_C_T_302181631	4	99.17	121	1	0	1	121	29172183	29172303	6e-60	232	ss715640609
sc00929ln126706_3369_C_T_302184634	4	99.17	121	1	0	1	121	29175186	29175306	6e-60	232	ss715649590
sc01158ln99926_51832_C_T_328103958	4	99.17	121	1	0	1	121	29343774	29343894	6e-60	232	ss715650031
sc02483ln36436_33872_A_G_408046187	4	100	121	0	0	1	121	30031937	30032057	2e-62	240	ss715642753
sc00910ln129497_109193_C_A_299854947	4	99.17	121	1	0	1	121	30141516	30141396	6e-60	232	ss715649549
sc01523ln71207_2123_A_G_359161804	4	100	121	0	0	1	121	30363114	30362994	2e-62	240	ss715650486
sc02784ln29988_16940_A_G_418021591	4	100	121	0	0	1	121	30382473	30382593	2e-62	240	ss715643110
sc00885ln133745_97293_T_C_296547827	4	100	121	0	0	1	121	30853949	30853829	2e-62	240	ss715640539
sc00885ln133745_96956_A_G_296547490	4	100	121	0	0	1	121	30854286	30854166	2e-62	240	ss715640538
sc00885ln133745_54134_C_T_296504668	4	99.17	121	1	0	1	121	30890815	30890695	6e-60	232	ss715640536
sc02569ln34660_17099_T_C_411083373	4	100	121	0	0	1	121	31015074	31014954	2e-62	240	ss715642849
sc09165ln2170_1002_A_C_468260387	4	100	121	0	0	1	121	31347227	31347347	2e-62	240	ss715645133
sc02006ln49635_23504_C_T_387901935	4	99.17	121	1	0	1	121	31538118	31537998	6e-60	232	ss715642129
sc01933ln52204_48226_A_C_384204423	4	100	121	0	0	1	121	31664264	31664144	2e-62	240	ss715642053
sc02574ln34494_16412_G_A_411255628	4	99.17	121	1	0	1	121	31734499	31734619	6e-60	232	ss715642858
sc04392ln11007_6224_T_C_448332189	4	100	121	0	0	1	121	32003652	32003772	2e-62	240	ss715644369
sc01966ln51067_28060_C_T_385886731	4	99.17	121	1	0	1	121	32035353	32035233	6e-60	232	ss715650859
sc00750ln155280_13275_G_A_277022652	4	99.17	121	1	0	1	121	32133980	32134100	6e-60	232	ss715649294
sc04091ln13479_11324_A_G_444650017	4	100	121	0	0	1	121	32513296	32513176	2e-62	240	ss715644183
sc01744ln59869_50840_T_C_373644029	4	100	121	0	0	1	121	32586641	32586761	2e-62	240	ss715641792
sc02397ln38045_5008_T_G_404817285	4	100	121	0	0	1	121	32690868	32690748	2e-62	240	ss715642660
sc01814ln56881_34846_T_C_377707946	4	100	121	0	0	1	121	32820678	32820558	2e-62	240	ss715641892
sc00322ln308343_5172_T_C_184031314	4	100	121	0	0	1	121	32923418	32923538	2e-62	240	ss715639736
sc00322ln308343_55387_T_C_184081529	4	100	121	0	0	1	121	32972178	32972298	2e-62	240	ss715639737
sc00322ln308343_78008_A_C_184104150	4	100	121	0	0	1	121	32994527	32994647	2e-62	240	ss715639738
sc00322ln308343_262656_C_T_184288798	4	99.17	121	1	0	1	121	33171746	33171866	6e-60	232	ss715639734
sc00322ln308343_306341_T_C_184332483	4	100	121	0	0	1	121	33214981	33215101	2e-62	240	ss715639735
sc00838ln140270_58902_T_C_290062305	4	100	121	0	0	1	121	33307618	33307738	2e-62	240	ss715640464
sc00838ln140270_89925_T_C_290093328	4	100	121	0	0	1	121	33338127	33338247	2e-62	240	ss715640465
sc01546ln69806_54907_C_T_360838191	4	98.35	121	1	1	1	121	33677964	33677845	3e-55	216	ss715641495
sc02501ln35935_18421_C_T_408682214	4	99.17	121	1	0	1	121	34125068	34125188	6e-60	232	ss715642773
sc02771ln30398_21223_C_T_417633483	4	99.17	121	1	0	1	121	34242750	34242630	6e-60	232	ss715643096
sc01553ln69486_61298_A_C_361332272	4	100	121	0	0	1	121	34313970	34313850	2e-62	240	ss715650511
sc02323ln39805_33703_T_C_401961496	4	100	121	0	0	1	121	34387698	34387578	2e-62	240	ss715642565
sc03115ln24054_23644_G_A_426958556	4	99.17	121	1	0	1	121	34478594	34478474	6e-60	232	ss715643436
sc02093ln46314_8684_G_A_392058176	4	99.17	121	1	0	1	121	34571254	34571134	6e-60	232	ss715642248
sc00367ln282611_271520_C_T_197616965	4	99.17	121	1	0	1	121	34613805	34613685	6e-60	232	ss715639806
sc00367ln282611_237138_T_C_197582583	4	100	121	0	0	1	121	34646345	34646225	2e-62	240	ss715639804
sc01693ln61962_51740_A_G_370537711	4	100	121	0	0	1	121	34996936	34997056	2e-62	240	ss715641721
sc01866ln54864_37604_C_T_380616174	4	99.17	121	1	0	1	121	35029274	35029154	6e-60	232	ss715641963
sc01866ln54864_37604_C_T_380616174	4	99.17	121	1	0	1	121	35153057	35152937	6e-60	232	ss715641963
sc01866ln54864_28087_C_T_380606657	4	99.17	121	1	0	1	121	35160093	35159973	6e-60	232	ss715650775
sc03154ln23394_18267_A_G_427878278	4	100	121	0	0	1	121	35207469	35207349	2e-62	240	ss715643477
sc05098ln6633_3831_C_A_454347047	4	99.17	121	1	0	1	121	35262552	35262432	6e-60	232	ss715644663
sc01163ln99437_88921_C_T_328639888	4	99.17	121	1	0	1	121	35382096	35382216	6e-60	232	ss715640927
sc01449ln76669_2132_G_A_353686039	4	99.17	121	1	0	1	121	35507939	35507819	6e-60	232	ss715641343
sc01449ln76669_192_T_C_353684099	4	100	121	0	0	1	121	35509881	35509761	2e-62	240	ss715641342
sc00257ln352518_1242_A_G_162440749	4	100	121	0	0	1	121	36034306	36034426	2e-62	240	ss715639648
sc01368ln82570_15038_T_C_347228884	4	100	121	0	0	1	121	36437712	36437592	2e-62	240	ss715650318
sc00249ln358067_311559_T_C_159903442	4	100	121	0	0	1	121	36632364	36632244	2e-62	240	ss715639635
sc00249ln358067_310483_C_A_159902366	4	99.17	121	1	0	1	121	36633440	36633320	6e-60	232	ss715639634
sc00249ln358067_127279_T_C_159719162	4	100	121	0	0	1	121	36811321	36811201	2e-62	240	ss715639632
sc02551ln35112_25911_T_G_410464737	4	100	121	0	0	1	121	37226729	37226609	2e-62	240	ss715642830
sc00170ln473342_447706_C_A_127891154	4	99.17	121	1	0	1	121	37280702	37280582	6e-60	232	ss715647337
sc00170ln473342_343173_T_C_127786621	4	100	121	0	0	1	121	37382235	37382115	2e-62	240	ss715639507
sc00170ln473342_228624_G_T_127672072	4	99.17	121	1	0	1	121	37491546	37491426	6e-60	232	ss715647336
sc00170ln473342_200832_G_A_127644280	4	99.17	121	1	0	1	121	37516400	37516280	6e-60	232	ss715639505
sc00170ln473342_188017_C_A_127631465	4	99.17	121	1	0	1	121	37518912	37518792	6e-60	232	ss715639504
sc00170ln473342_110177_T_G_127553625	4	100	121	0	0	1	121	37596349	37596229	2e-62	240	ss715639503
sc00170ln473342_2398_T_C_127445846	4	100	121	0	0	1	121	37702328	37702208	2e-62	240	ss715639506
sc01242ln92539_71341_A_C_336234423	4	100	121	0	0	1	121	37730127	37730007	2e-62	240	ss715641021
sc00356ln289747_223537_G_T_194409711	4	99.17	121	1	0	1	121	38022081	38022201	6e-60	232	ss715648134
sc00627ln182822_103057_A_G_256455480	4	100	121	0	0	1	121	38359270	38359150	2e-62	240	ss715640166
sc00982ln120956_98871_C_T_308833795	4	99.17	121	1	0	1	121	38565089	38565209	6e-60	232	ss715640694
sc00387ln270001_253377_C_T_203129257	4	99.17	121	1	0	1	121	38605931	38605811	6e-60	232	ss715639825
sc00387ln270001_219679_T_C_203095559	4	100	121	0	0	1	121	38636533	38636413	2e-62	240	ss715639824
sc00387ln270001_174957_A_C_203050837	4	99.18	122	0	1	1	121	38679787	38679666	4e-58	226	ss715639823
sc00387ln270001_172796_A_C_203048676	4	100	121	0	0	1	121	38681676	38681556	2e-62	240	ss715648246
sc00387ln270001_94313_A_C_202970193	4	100	121	0	0	1	121	38749063	38748943	2e-62	240	ss715639827
sc00387ln270001_24153_C_T_202900033	4	99.17	121	1	0	1	121	38819433	38819313	6e-60	232	ss715648247
sc02762ln30644_2804_T_C_417340051	4	100	121	0	0	1	121	38874770	38874890	2e-62	240	ss715643084
sc00008ln1673726_1560895_G_T_15286309	4	99.17	121	1	0	1	121	39016611	39016491	6e-60	232	ss715639219
sc00008ln1673726_1449350_A_G_15174764	4	100	121	0	0	1	121	39125704	39125584	2e-62	240	ss715639218
sc00008ln1673726_1404235_A_G_15129649	4	100	121	0	0	1	121	39165609	39165489	2e-62	240	ss715639217
sc00008ln1673726_1227500_A_G_14952914	4	100	121	0	0	1	121	39341636	39341516	2e-62	240	ss715639216
sc00008ln1673726_1036798_T_C_14762212	4	100	121	0	0	1	121	39515426	39515306	2e-62	240	ss715639215
sc02944ln26989_3570_C_T_422554367	4	99.17	121	1	0	1	121	40769808	40769688	6e-60	232	ss715643289
sc00504ln218567_119964_C_A_231609076	4	99.17	121	1	0	1	121	40913526	40913646	6e-60	232	ss715648639
sc00504ln218567_215246_T_C_231704358	4	100	121	0	0	1	121	41004528	41004648	2e-62	240	ss715640004
sc06621ln3355_2805_T_C_461638401	4	100	121	0	0	1	121	41072027	41071907	2e-62	240	ss715644925
sc06621ln3355_2764_T_G_461638360	4	100	121	0	0	1	121	41072068	41071948	2e-62	240	ss715644924
sc07023ln2980_934_C_T_462904117	4	99.17	121	1	0	1	121	41315539	41315419	6e-60	232	ss715644971
sc00620ln185801_131905_A_G_255192323	4	100	121	0	0	1	121	41558620	41558740	2e-62	240	ss715648973
sc02743ln31009_13019_C_T_416765091	4	99.17	121	1	0	1	121	41629785	41629905	6e-60	232	ss715651054
sc02743ln31009_19255_C_A_416771327	4	99.17	121	1	0	1	121	41634995	41635115	6e-60	232	ss715651055
sc02743ln31009_27860_A_G_416779932	4	100	121	0	0	1	121	41643600	41643720	2e-62	240	ss715651056
sc02162ln44178_16803_T_C_395195469	4	100	121	0	0	1	121	41677708	41677588	2e-62	240	ss715650930
sc00721ln160814_16303_A_G_272448804	4	100	121	0	0	1	121	41714154	41714274	2e-62	240	ss715649202
sc00721ln160814_56855_T_C_272489356	4	100	121	0	0	1	121	41754800	41754920	2e-62	240	ss715649203
sc00721ln160814_73746_T_G_272506247	4	100	121	0	0	1	121	41771583	41771703	2e-62	240	ss715649204
sc00721ln160814_82095_T_C_272514596	4	100	121	0	0	1	121	41779934	41780054	2e-62	240	ss715649205
sc00721ln160814_116732_A_G_272549233	4	100	121	0	0	1	121	41814389	41814509	2e-62	240	ss715649198
sc00721ln160814_122454_A_G_272554955	4	100	121	0	0	1	121	41820112	41820232	2e-62	240	ss715649199
sc00721ln160814_137586_C_T_272570087	4	99.17	121	1	0	1	121	41834299	41834419	6e-60	232	ss715649200
sc00359ln288945_192046_C_A_195246701	4	99.17	121	1	0	1	121	42051601	42051721	6e-60	232	ss715648136
sc00359ln288945_210555_A_G_195265210	4	100	121	0	0	1	121	42069885	42070005	2e-62	240	ss715648137
sc00359ln288945_216974_T_G_195271629	4	100	121	0	0	1	121	42076308	42076428	2e-62	240	ss715648138
sc00359ln288945_235487_G_A_195290142	4	99.17	121	1	0	1	121	42094285	42094405	6e-60	232	ss715648139
sc00736ln157270_80147_T_C_274902824	4	100	121	0	0	1	121	42263079	42262959	2e-62	240	ss715649262
sc00736ln157270_63786_G_A_274886463	4	99.17	121	1	0	1	121	42279374	42279254	6e-60	232	ss715649261
sc00736ln157270_53810_G_A_274876487	4	99.17	121	1	0	1	121	42289699	42289579	6e-60	232	ss715649260
sc00736ln157270_32680_T_C_274855357	4	100	121	0	0	1	121	42310722	42310602	2e-62	240	ss715649259
sc00036ln871953_860738_G_A_46377688	4	99.17	121	1	0	1	121	42523245	42523125	6e-60	232	ss715646135
sc00036ln871953_853527_A_G_46370477	4	100	121	0	0	1	121	42530065	42529945	2e-62	240	ss715646134
sc00036ln871953_822778_A_C_46339728	4	100	121	0	0	1	121	42560819	42560699	2e-62	240	ss715646132
sc00036ln871953_816000_T_G_46332950	4	100	121	0	0	1	121	42567594	42567474	2e-62	240	ss715646131
sc00036ln871953_762327_C_T_46279277	4	99.17	121	1	0	1	121	42616895	42616775	6e-60	232	ss715646130
sc00036ln871953_623598_A_C_46140548	4	100	121	0	0	1	121	42755888	42755768	2e-62	240	ss715646129
sc00036ln871953_333000_G_A_45849950	4	99.17	121	1	0	1	121	43050988	43050868	6e-60	232	ss715646128
sc00036ln871953_314180_C_T_45831130	4	99.17	121	1	0	1	121	43069813	43069693	6e-60	232	ss715646126
sc00036ln871953_298719_G_T_45815669	4	99.17	121	1	0	1	121	43085280	43085160	6e-60	232	ss715646125
sc00036ln871953_277843_T_C_45794793	4	100	121	0	0	1	121	43105020	43104900	2e-62	240	ss715646124
sc00036ln871953_260922_C_A_45777872	4	99.17	121	1	0	1	121	43121211	43121091	6e-60	232	ss715646123
sc00716ln161188_99428_C_A_271727010	4	99.17	121	1	0	1	121	43340281	43340401	6e-60	232	ss715649182
sc00716ln161188_107618_T_C_271735200	4	100	121	0	0	1	121	43347764	43347884	2e-62	240	ss715649179
sc00716ln161188_139140_T_G_271766722	4	100	121	0	0	1	121	43382798	43382918	2e-62	240	ss715649180
sc00548ln206833_175299_A_G_241021897	4	100	121	0	0	1	121	43432903	43432783	2e-62	240	ss715648778
sc00779ln149779_105659_A_G_281541703	4	100	121	0	0	1	121	43577498	43577378	2e-62	240	ss715649337
sc00779ln149779_99027_G_T_281535071	4	99.17	121	1	0	1	121	43584134	43584014	6e-60	232	ss715649344
sc00779ln149779_91320_T_C_281527364	4	100	121	0	0	1	121	43591210	43591090	2e-62	240	ss715649343
sc00779ln149779_32811_C_T_281468855	4	99.17	121	1	0	1	121	43649850	43649730	6e-60	232	ss715649341
sc00018ln1167623_1083196_T_G_29203690	4	100	121	0	0	1	121	43773563	43773443	2e-62	240	ss715645798
sc00018ln1167623_926274_C_T_29046768	4	99.17	121	1	0	1	121	43868165	43868045	6e-60	232	ss715645814
sc00018ln1167623_447914_G_A_28568408	4	99.17	121	1	0	1	121	44332850	44332730	6e-60	232	ss715645811
sc00018ln1167623_374977_G_T_28495471	4	99.17	121	1	0	1	121	44404546	44404426	6e-60	232	ss715645808
sc00018ln1167623_268834_G_T_28389328	4	99.17	121	1	0	1	121	44509825	44509705	6e-60	232	ss715645803
sc00018ln1167623_223161_C_T_28343655	4	99.17	121	1	0	1	121	44553480	44553360	6e-60	232	ss715645802
sc00018ln1167623_213036_C_T_28333530	4	99.17	121	1	0	1	121	44563607	44563487	6e-60	232	ss715645801
sc00018ln1167623_141251_T_C_28261745	4	100	121	0	0	1	121	44631440	44631320	2e-62	240	ss715645800
sc00018ln1167623_83336_G_A_28203830	4	99.17	121	1	0	1	121	44688062	44687942	6e-60	232	ss715645813
sc00018ln1167623_30331_G_T_28150825	4	99.17	121	1	0	1	121	44740001	44739881	6e-60	232	ss715645805
sc01035ln113702_42942_G_A_314983663	4	99.17	121	1	0	1	121	44892910	44892790	6e-60	232	ss715649811
sc00175ln461633_410545_C_A_130196625	4	99.17	121	1	0	1	121	44982419	44982299	6e-60	232	ss715647355
sc00006ln1798808_11823_A_G_10243288	4	100	121	0	0	1	121	45014555	45014435	2e-62	240	ss715639212
sc00006ln1798808_9853_C_T_10241318	4	99.17	121	1	0	1	121	45016525	45016405	6e-60	232	ss715639214
sc00006ln1798808_9186_C_T_10240651	4	99.17	121	1	0	1	121	45017192	45017072	6e-60	232	ss715645536
sc00175ln461633_356025_A_G_130142105	4	100	121	0	0	1	121	45046140	45046020	2e-62	240	ss715647354
sc00175ln461633_333799_C_T_130119879	4	99.17	121	1	0	1	121	45068376	45068256	6e-60	232	ss715647353
sc00175ln461633_325691_A_G_130111771	4	100	121	0	0	1	121	45076490	45076370	2e-62	240	ss715647352
sc00175ln461633_226118_T_C_130012198	4	100	121	0	0	1	121	45170846	45170726	2e-62	240	ss715647349
sc00175ln461633_143940_G_A_129930020	4	99.17	121	1	0	1	121	45251627	45251507	6e-60	232	ss715647346
sc00175ln461633_102018_G_T_129888098	4	99.17	121	1	0	1	121	45291812	45291692	6e-60	232	ss715647345
sc00175ln461633_91931_A_G_129878011	4	100	121	0	0	1	121	45301896	45301776	2e-62	240	ss715647361
sc00175ln461633_78259_G_T_129864339	4	99.17	121	1	0	1	121	45315570	45315450	6e-60	232	ss715647360
sc00175ln461633_51085_G_A_129837165	4	99.17	121	1	0	1	121	45341101	45340981	6e-60	232	ss715647358
sc00175ln461633_42284_G_A_129828364	4	99.17	121	1	0	1	121	45349904	45349784	6e-60	232	ss715647356
sc00175ln461633_31081_A_G_129817161	4	100	121	0	0	1	121	45361108	45360988	2e-62	240	ss715647351
sc00175ln461633_18831_G_T_129804911	4	99.17	121	1	0	1	121	45373361	45373241	6e-60	232	ss715647347
sc00175ln461633_6654_C_T_129792734	4	99.17	121	1	0	1	121	45385544	45385424	6e-60	232	ss715647359
sc02339ln39441_21095_A_C_402582553	4	100	121	0	0	1	121	45411539	45411659	2e-62	240	ss715642593
sc02339ln39441_23753_G_A_402585211	4	99.17	121	1	0	1	121	45414195	45414315	6e-60	232	ss715642594
sc02339ln39441_35934_C_T_402597392	4	99.17	121	1	0	1	121	45426135	45426255	6e-60	232	ss715642595
sc00914ln129176_38656_G_A_300301783	4	99.17	121	1	0	1	121	45468362	45468482	6e-60	232	ss715649560
sc00914ln129176_45014_C_T_300308141	4	99.17	121	1	0	1	121	45474721	45474841	6e-60	232	ss715649561
sc00914ln129176_71863_A_G_300334990	4	100	121	0	0	1	121	45501582	45501702	2e-62	240	ss715649562
sc01053ln111896_56668_C_T_317027827	4	99.17	121	1	0	1	121	45623097	45622977	6e-60	232	ss715649842
sc00611ln188451_70990_T_C_253445316	4	100	121	0	0	1	121	45793252	45793132	2e-62	240	ss715648923
sc03264ln21843_9156_T_G_430348142	5	100	121	0	0	1	121	17124	17004	2e-62	240	ss715643586
sc00825ln142196_134643_C_A_288301383	5	99.17	121	1	0	1	121	33395	33275	6e-60	232	ss715640449
sc00825ln142196_77066_T_G_288243806	5	100	121	0	0	1	121	89413	89293	2e-62	240	ss715640451
sc00825ln142196_36203_C_T_288202943	5	99.17	121	1	0	1	121	129745	129625	6e-60	232	ss715649414
sc00825ln142196_15000_T_G_288181740	5	100	121	0	0	1	121	150238	150118	2e-62	240	ss715649413
[truncated: 3,362 more rows]

## Sheet: Marker Genotypes
Marker	Res	Sus
sc00002ln2152649_1448061_A_G_3620112	GG	AA
sc00002ln2152649_556403_C_T_2728454	TT	CC
sc00003ln2130026_109451_G_A_4434151	GG	AA
sc00003ln2130026_86682_T_G_4411382	TT	GG
sc00004ln1947458_1001295_G_A_7456021	AA	GG
sc00004ln1947458_1011321_C_T_7466047	TT	CC
sc00004ln1947458_1019379_A_G_7474105	GG	AA
sc00004ln1947458_1245044_C_T_7699770	TT	CC
sc00004ln1947458_1259789_C_A_7714515	AA	CC
sc00004ln1947458_1266963_A_G_7721689	GG	AA
sc00004ln1947458_1275375_G_A_7730101	AA	GG
sc00004ln1947458_1283790_G_A_7738516	AA	GG
sc00004ln1947458_1295956_A_C_7750682	CC	AA
sc00004ln1947458_1352117_C_T_7806843	TT	CC
sc00004ln1947458_1425073_G_A_7879799	GG	AA
sc00004ln1947458_1442415_A_G_7897141	GG	AA
sc00004ln1947458_1525278_A_G_7980004	AA	GG
sc00004ln1947458_1534966_T_C_7989692	TT	CC
sc00004ln1947458_1590601_G_A_8045327	AA	GG
sc00004ln1947458_1597184_G_A_8051910	AA	GG
sc00004ln1947458_1611253_G_A_8065979	AA	GG
sc00004ln1947458_1639136_A_G_8093862	GG	AA
sc00004ln1947458_1705471_C_T_8160197	TT	CC
sc00004ln1947458_1716049_A_G_8170775	AA	GG
sc00004ln1947458_1727688_G_A_8182414	AA	GG
sc00004ln1947458_1744293_A_G_8199019	GG	AA
sc00004ln1947458_1751142_G_A_8205868	AA	GG
sc00004ln1947458_271153_A_G_6725879	AA	GG
sc00004ln1947458_395321_A_G_6850047	GG	AA
sc00004ln1947458_421159_C_T_6875885	TT	CC
sc00004ln1947458_465063_A_G_6919789	GG	AA
sc00004ln1947458_533877_C_A_6988603	AA	CC
sc00004ln1947458_573701_C_A_7028427	AA	CC
sc00004ln1947458_833614_G_A_7288340	AA	GG
sc00004ln1947458_846652_A_G_7301378	GG	AA
sc00004ln1947458_855559_G_A_7310285	AA	GG
sc00004ln1947458_883632_C_T_7338358	TT	CC
sc00004ln1947458_923695_A_C_7378421	CC	AA
sc00004ln1947458_945872_G_A_7400598	AA	GG
sc00004ln1947458_959887_A_G_7414613	GG	AA
sc00006ln1798808_1431235_A_G_11662700	AA	GG
sc00006ln1798808_1788247_A_G_12019712	GG	AA
sc00006ln1798808_183339_A_G_10414804	GG	AA
sc00006ln1798808_212015_C_A_10443480	AA	CC
sc00006ln1798808_286665_A_G_10518130	AA	GG
sc00006ln1798808_472545_A_G_10704010	GG	AA
sc00007ln1695141_1345595_G_A_13375868	AA	GG
sc00007ln1695141_1352459_C_T_13382732	TT	CC
sc00007ln1695141_1358942_G_A_13389215	AA	GG
sc00007ln1695141_1367176_C_A_13397449	AA	CC
sc00007ln1695141_1378335_A_G_13408608	GG	AA
sc00007ln1695141_1394703_G_A_13424976	AA	GG
sc00007ln1695141_1496836_C_A_13527109	AC	AA
sc00010ln1529725_1084965_A_G_18124555	AA	GG
sc00011ln1496550_365289_A_G_18934604	GG	AA
sc00011ln1496550_382746_G_A_18952061	AA	GG
sc00011ln1496550_413632_A_G_18982947	GG	AA
sc00011ln1496550_440753_C_T_19010068	TT	CC
sc00012ln1449677_460365_C_T_20526230	TC	CC
sc00013ln1423374_1039523_G_A_22555065	AA	GG
sc00013ln1423374_1157977_A_C_22673519	CC	AA
sc00014ln1397360_275493_G_A_23214409	GG	AA
sc00014ln1397360_336271_T_C_23275187	TT	CC
sc00014ln1397360_662896_G_T_23601812	TT	GG
sc00014ln1397360_725586_A_G_23664502	GG	AA
sc00014ln1397360_756280_T_C_23695196	TT	CC
sc00015ln1350335_684485_G_A_25020761	AA	GG
sc00017ln1175502_980385_G_A_27925377	AA	GG
sc00017ln1175502_990307_A_G_27935299	GG	AA
sc00018ln1167623_447914_G_A_28568408	AA	GG
sc00020ln1038212_840377_G_A_31278603	GG	AA
sc00020ln1038212_936100_A_G_31374326	AA	GG
sc00020ln1038212_942609_G_A_31380835	AA	GG
sc00020ln1038212_979173_T_C_31417399	TT	CC
sc00021ln1025434_134283_G_T_31610721	TT	GG
sc00021ln1025434_240553_A_G_31716991	GG	AA
sc00021ln1025434_280672_C_A_31757110	AA	CC
sc00021ln1025434_318975_C_T_31795413	TT	CC
sc00021ln1025434_384007_C_A_31860445	AA	CC
sc00021ln1025434_407784_C_T_31884222	TT	CC
sc00021ln1025434_93724_A_G_31570162	AA	GG
sc00025ln963649_110617_C_T_35568819	TT	CC
sc00025ln963649_125755_A_C_35583957	AA	CC
sc00025ln963649_15600_T_C_35473802	TT	CC
sc00025ln963649_1567_G_T_35459769	TT	GG
sc00025ln963649_43866_G_A_35502068	GG	AA
sc00025ln963649_99631_A_C_35557833	CC	AA
sc00028ln943921_664363_T_C_38991128	TT	CC
sc00028ln943921_742686_C_A_39069451	CC	AA
sc00028ln943921_784703_C_T_39111468	TT	CC
sc00028ln943921_801726_T_G_39128491	TT	GG
sc00029ln929757_113157_C_T_39383843	TT	CC
sc00029ln929757_307840_A_C_39578526	CC	AA
sc00030ln901868_598673_A_C_40799116	CC	AA
sc00032ln883219_505020_C_T_42499958	TT	CC
sc00032ln883219_822164_G_A_42817102	AA	GG
sc00033ln883062_493005_G_A_43371162	AA	GG
sc00034ln878273_372626_A_C_44133845	CC	AA
sc00034ln878273_378312_G_A_44139531	AA	GG
sc00034ln878273_431537_G_A_44192756	GG	AA
sc00034ln878273_572052_G_A_44333271	GG	AA
sc00035ln877458_174406_A_G_44813898	GG	AA
sc00035ln877458_235773_T_G_44875265	TT	GG
sc00035ln877458_309200_A_G_44948692	AA	GG
sc00035ln877458_374317_A_C_45013809	AA	CC
sc00035ln877458_667026_A_G_45306518	GG	AA
sc00035ln877458_856965_C_T_45496457	TT	CC
sc00038ln842375_5033_G_A_47257373	GG	AA
sc00039ln840544_568187_C_T_48662902	TT	CC
sc00043ln806145_676201_G_A_52107132	GG	AG
sc00046ln768108_719242_G_A_54515406	GG	AA
sc00046ln768108_737400_C_T_54533564	TT	CC
sc00049ln755052_133206_A_G_56225181	AA	GG
sc00049ln755052_167308_G_A_56259283	AA	GG
sc00049ln755052_269823_G_A_56361798	AG	GG
sc00049ln755052_29957_A_C_56121932	CC	AA
sc00049ln755052_512680_T_G_56604655	TT	GG
sc00051ln745799_220340_A_G_57817008	GG	AA
sc00051ln745799_359025_T_C_57955693	TT	CC
sc00051ln745799_537307_C_T_58133975	TT	CC
sc00051ln745799_85784_T_G_57682452	TT	GG
sc00052ln745181_369441_T_C_58711908	TT	CC
sc00052ln745181_677548_T_C_59020015	TT	CC
sc00058ln727328_239756_C_T_63015982	TT	CC
sc00058ln727328_310081_G_T_63086307	TT	GG
sc00058ln727328_322185_C_T_63098411	TT	CC
sc00058ln727328_382126_T_G_63158352	TT	GG
sc00059ln720534_461954_T_C_63965508	TT	CC
sc00059ln720534_580545_A_G_64084099	GG	AA
sc00059ln720534_624328_G_A_64127882	AA	GG
sc00059ln720534_645626_A_G_64149180	AA	GG
sc00060ln715437_126918_A_G_64351006	GG	AA
sc00060ln715437_153118_A_G_64377206	AA	GG
sc00060ln715437_180323_G_T_64404411	TT	GG
sc00060ln715437_397321_A_G_64621409	GG	AA
sc00060ln715437_416433_A_C_64640521	AA	CC
sc00060ln715437_444449_A_G_64668537	GG	AA
sc00060ln715437_479352_G_A_64703440	AA	GG
sc00060ln715437_488756_T_C_64712844	TT	CC
sc00060ln715437_498542_G_A_64722630	AA	GG
sc00060ln715437_522539_G_T_64746627	TT	GG
sc00064ln701495_151747_A_G_67221063	GG	AA
sc00064ln701495_368507_G_A_67437823	GG	AA
sc00064ln701495_502718_T_C_67572034	TT	CC
sc00064ln701495_548353_A_G_67617669	AA	GG
sc00064ln701495_629659_T_C_67698975	TT	CC
sc00064ln701495_638106_T_C_67707422	TT	CC
sc00064ln701495_645202_A_G_67714518	AA	GG
sc00064ln701495_662876_A_C_67732192	CC	AA
sc00065ln699804_330250_G_A_68101061	GG	AA
sc00065ln699804_339284_G_A_68110095	AA	GG
sc00065ln699804_348798_A_G_68119609	AA	GG
sc00065ln699804_381974_G_A_68152785	GG	AA
sc00068ln689895_351247_A_G_70210776	GG	AA
sc00068ln689895_402490_T_C_70262019	TT	CC
sc00068ln689895_502379_G_A_70361908	GG	AA
sc00068ln689895_85064_G_A_69944593	GG	AA
sc00071ln681296_367947_T_C_72290958	TT	CC
sc00071ln681296_379901_G_A_72302912	GG	AA
sc00071ln681296_590679_G_A_72513690	GG	AA
sc00082ln654890_482389_A_C_79795242	CC	AA
sc00083ln654812_284340_A_G_80252083	GG	AA
sc00083ln654812_568343_A_G_80536086	GG	AA
sc00086ln651208_419788_T_C_82346916	TT	CC
sc00086ln651208_469943_T_C_82397071	TT	CC
sc00087ln646188_197333_G_A_82775669	GG	AA
sc00089ln640327_337232_A_C_84202723	AA	CC
sc00089ln640327_372918_C_T_84238409	TT	CC
sc00090ln635406_126333_A_G_84632151	AA	GG
sc00090ln635406_149082_G_T_84654900	TT	GG
sc00090ln635406_162458_C_T_84668276	TT	CC
sc00090ln635406_168660_G_A_84674478	GG	AA
sc00090ln635406_299612_C_T_84805430	TT	CC
sc00091ln623366_134361_G_T_85275585	TT	GG
sc00091ln623366_244751_A_G_85385975	GG	AA
sc00091ln623366_314892_T_C_85456116	TT	CC
sc00091ln623366_492344_A_G_85633568	AA	GG
sc00097ln606768_150021_C_T_89001266	TT	CC
sc00097ln606768_246427_G_A_89097672	AA	GG
sc00101ln599358_358082_A_G_91627521	GG	AA
sc00101ln599358_4090_C_A_91273529	CC	AA
sc00101ln599358_441684_G_A_91711123	AA	GG
sc00112ln569344_161308_A_C_97880308	AA	CC
sc00112ln569344_292205_A_G_98011205	AA	GG
sc00112ln569344_406411_A_G_98125411	AG	GG
sc00112ln569344_96989_A_G_97815989	GG	AA
sc00115ln558238_203837_G_A_99613678	AA	GG
sc00115ln558238_357882_G_A_99767723	AA	GG
sc00135ln517288_298049_G_A_110437632	GG	AA
sc00138ln510194_1954_G_A_111687137	AA	GG
sc00142ln502928_184253_C_T_113898827	TT	CC
sc00142ln502928_233890_G_A_113948464	GG	AA
sc00142ln502928_50201_A_G_113764775	AA	GG
sc00160ln486724_415253_C_T_123058184	TT	CC
sc00160ln486724_431436_G_A_123074367	GG	AA
sc00161ln483464_72537_A_G_123202192	GG	AA
sc00165ln480857_341609_A_C_125401509	CC	AA
sc00169ln473620_183469_T_G_127153297	TT	GG
sc00169ln473620_219102_G_A_127188930	GG	AA
sc00169ln473620_224787_T_C_127194615	TT	CC
sc00169ln473620_234099_T_C_127203927	TT	CC
sc00169ln473620_261347_A_G_127231175	AA	GG
sc00169ln473620_366983_A_G_127336811	GG	AA
sc00170ln473342_228624_G_T_127672072	TT	GG
sc00170ln473342_447706_C_A_127891154	AA	CC
sc00171ln471265_234093_C_T_128150883	TT	CC
sc00171ln471265_319856_C_T_128236646	TC	CC
sc00181ln444734_158966_G_A_132673908	AA	GG
sc00181ln444734_212669_A_C_132727611	CC	AA
sc00186ln436341_291059_T_C_135006941	TT	CC
sc00186ln436341_356682_A_G_135072564	GG	AA
sc00187ln435150_107775_T_C_135259998	TT	CC
sc00187ln435150_129314_A_G_135281537	AA	GG
sc00187ln435150_172862_C_T_135325085	TT	CC
sc00187ln435150_232820_T_C_135385043	TT	CC
sc00187ln435150_76559_G_A_135228782	GG	AA
sc00188ln434451_288209_G_A_135875582	AA	GG
sc00204ln409266_146040_T_C_142516012	TT	CC
sc00204ln409266_195932_G_A_142565904	AA	GG
sc00204ln409266_254317_T_C_142624289	TT	CC
sc00204ln409266_264982_A_G_142634954	AA	GG
sc00204ln409266_275401_T_G_142645373	TT	GG
sc00204ln409266_362090_G_T_142732062	TT	GG
sc00204ln409266_90541_C_T_142460513	TT	CC
sc00206ln407767_168453_G_A_143355918	GG	AA
sc00209ln406963_185939_G_A_144595956	GG	AA
sc00209ln406963_22770_C_A_144432787	CC	AC
sc00212ln403531_136229_G_A_145762817	AA	GG
sc00212ln403531_174650_G_A_145801238	AA	GG
sc00212ln403531_2814_C_T_145629402	TT	CC
sc00212ln403531_382363_C_T_146008951	TC	CC
sc00222ln388011_107253_G_A_149695435	AA	GG
sc00222ln388011_16620_A_G_149604802	GG	AA
sc00225ln381920_71807_C_A_150814157	CC	AA
sc00226ln381215_20557_G_A_151144827	AA	GG
sc00226ln381215_45974_A_G_151170244	GG	AA
sc00233ln373695_273236_C_T_154039304	TT	CC
sc00236ln366267_289928_C_T_155168008	TT	CC
sc00239ln365322_176487_C_T_156152225	TT	CC
sc00239ln365322_61224_C_T_156036962	TT	CC
sc00239ln365322_78160_G_A_156053898	AG	AA
sc00243ln362064_261910_G_A_157694366	GG	AA
sc00244ln360837_343637_G_A_158138157	AA	GG
sc00244ln360837_360399_G_A_158154919	GG	AA
sc00252ln356151_316956_G_A_160981257	GG	AA
sc00252ln356151_332469_A_G_160996770	AA	AG
sc00260ln351626_143354_A_C_163639550	CC	AA
sc00265ln348200_317995_A_G_165566119	AA	GG
sc00278ln339519_112614_G_A_169826521	GG	AA
sc00278ln339519_121291_A_G_169835198	AA	GG
sc00285ln337269_216158_G_A_172300066	AA	GG
sc00287ln334996_16931_T_C_172773579	TT	CC
sc00293ln329559_101253_T_C_174850784	CC	TC
sc00300ln324130_197581_T_G_177234163	TT	GG
sc00300ln324130_220025_A_G_177256607	GG	AA
sc00301ln323982_161061_G_A_177521773	AA	GG
sc00301ln323982_280725_A_C_177641437	AA	CC
sc00301ln323982_311835_C_A_177672547	AA	CC
sc00306ln321620_316617_G_A_179292244	GG	AA
sc00316ln314001_293705_C_A_182453117	CC	AA
sc00321ln309586_5299_T_C_183721855	TT	CC
sc00327ln306820_257821_C_T_185821957	TT	CC
sc00339ln298666_189468_G_A_189385775	AA	GG
sc00339ln298666_59263_T_C_189255570	TT	CC
sc00340ln298498_109964_G_A_189604937	AA	AG
sc00340ln298498_141309_C_T_189636282	TT	CC
sc00340ln298498_177971_T_C_189672944	CC	TC
sc00340ln298498_195030_G_A_189690003	AA	GG
sc00340ln298498_271117_G_A_189766090	AA	GG
sc00340ln298498_282605_G_A_189777578	GG	AA
sc00340ln298498_32065_T_C_189527038	TT	CC
sc00340ln298498_58475_C_A_189553448	AA	CC
sc00340ln298498_67447_C_T_189562420	TT	CC
sc00341ln298231_187936_G_A_189981407	AA	GG
sc00342ln296813_105038_G_A_190196740	AA	GG
sc00342ln296813_172892_A_C_190264594	AA	CC
sc00342ln296813_178409_T_C_190270111	TT	CC
sc00342ln296813_254757_C_A_190346459	CC	AA
sc00342ln296813_292173_C_T_190383875	TT	CC
sc00342ln296813_60825_C_A_190152527	AA	CC
sc00345ln293515_106647_A_G_191084738	AA	GG
sc00345ln293515_144569_G_A_191122660	GG	AA
sc00345ln293515_187359_A_C_191165450	AA	CC
sc00345ln293515_193931_A_G_191172022	AA	GG
sc00345ln293515_211253_T_C_191189344	TT	CC
sc00345ln293515_248038_A_C_191226129	AA	CC
sc00345ln293515_40993_T_C_191019084	TT	CC
sc00345ln293515_65226_G_A_191043317	GG	AA
sc00345ln293515_72928_C_A_191051019	CC	AA
sc00346ln293441_269534_C_T_191541140	TT	CC
sc00346ln293441_31888_G_A_191303494	AA	GG
sc00349ln291732_158198_A_C_192308143	CC	AA
sc00350ln291553_51015_C_T_192492692	TC	CC
sc00356ln289747_223537_G_T_194409711	TT	GG
sc00367ln282611_271520_C_T_197616965	TT	CC
sc00368ln282555_23754_A_G_197651810	AA	GG
sc00369ln281554_272652_C_A_198183263	CC	AA
sc00377ln276023_8639_G_A_200148529	GG	AA
sc00378ln275756_122625_T_C_200538538	CC	TT
sc00378ln275756_273833_C_T_200689746	CC	TC
sc00378ln275756_43888_C_T_200459801	CC	TC
sc00384ln271106_116652_A_G_202180048	AA	GG
sc00385ln270999_113376_C_T_202447878	TC	CC
sc00399ln265600_238978_G_T_206323015	TT	GG
sc00403ln261324_178849_A_C_207314817	CC	AA
sc00403ln261324_212836_C_T_207348804	TT	CC
sc00403ln261324_29888_T_C_207165856	TT	CC
sc00413ln257938_118330_C_A_209850596	CC	AA
sc00413ln257938_185379_A_C_209917645	CC	AA
sc00418ln255472_153753_G_A_211169364	AA	GG
sc00418ln255472_173904_T_C_211189515	TT	CC
sc00418ln255472_209351_A_G_211224962	GG	AA
sc00418ln255472_36179_T_C_211051790	TT	CC
sc00418ln255472_49970_A_G_211065581	AA	GG
sc00418ln255472_79205_G_A_211094816	AA	GG
sc00423ln252719_20581_G_A_212308830	AA	AG
sc00431ln249067_106782_G_A_214402640	AA	GG
sc00431ln249067_152199_T_C_214448057	TT	CC
sc00431ln249067_187173_G_A_214483031	AA	GG
sc00431ln249067_39949_C_T_214335807	TT	CC
sc00431ln249067_56150_G_A_214352008	GG	AA
sc00431ln249067_99164_A_G_214395022	GG	AA
sc00446ln244493_98960_G_A_218095921	GG	AA
sc00447ln244541_51986_G_A_218293440	AA	GG
sc00452ln242100_102004_T_C_219562007	TT	CC
sc00452ln242100_112506_C_T_219572509	TT	CC
sc00452ln242100_182931_T_C_219642934	TT	CC
sc00452ln242100_236204_C_T_219696207	TT	CC
sc00452ln242100_29011_A_C_219489014	AA	CC
sc00452ln242100_54360_G_A_219514363	GG	AA
sc00452ln242100_5455_T_C_219465458	TC	CC
sc00452ln242100_60890_T_C_219520893	TT	CC
sc00452ln242100_66943_C_T_219526946	TT	CC
sc00454ln242044_175624_C_T_220119766	TT	CC
sc00454ln242044_213144_C_T_220157286	TT	CC
sc00456ln240829_104917_T_C_220532943	TT	CC
sc00456ln240829_155227_A_C_220583253	CC	AA
sc00456ln240829_163089_G_A_220591115	AA	GG
sc00456ln240829_169091_A_G_220597117	AA	GG
sc00456ln240829_192670_G_A_220620696	AA	GG
sc00456ln240829_59569_G_A_220487595	AG	GG
sc00456ln240829_83535_C_A_220511561	AA	CC
sc00460ln239064_52485_G_A_221441628	GG	AA
sc00469ln235093_128558_G_A_223650123	GG	AA
sc00478ln232123_163212_A_G_225791341	GG	AA
sc00478ln232123_168744_T_G_225796873	TT	GG
sc00478ln232123_61857_G_A_225689986	AA	GG
sc00479ln231931_29785_T_C_225890037	TT	CC
sc00479ln231931_87335_T_G_225947587	TT	GG
sc00480ln229997_5420_A_C_226097603	AA	CC
sc00500ln220624_120154_G_A_230730076	AA	GG
sc00500ln220624_133674_A_C_230743596	CC	AA
sc00500ln220624_155910_A_G_230765832	GG	AA
sc00500ln220624_64815_G_A_230674737	AA	GG
sc00508ln217337_143881_C_T_232505061	TT	CC
sc00515ln215938_121432_G_A_234000609	AA	GG
sc00515ln215938_12634_A_G_233891811	AA	GG
sc00515ln215938_37415_A_G_233916592	GG	AA
sc00515ln215938_73035_G_T_233952212	TT	GG
sc00515ln215938_80762_G_T_233959939	TT	GG
sc00518ln214431_184086_T_C_234709753	TT	CC
sc00518ln214431_193006_G_A_234718673	GG	AA
sc00518ln214431_55133_G_A_234580800	GG	AA
sc00533ln210089_101826_A_C_237821361	AA	CC
sc00533ln210089_118065_T_C_237837600	TT	CC
sc00533ln210089_12719_C_T_237732254	TT	CC
sc00533ln210089_178889_C_T_237898424	TT	CC
sc00533ln210089_82586_A_G_237802121	GG	AA
sc00538ln208796_6299_A_C_238772723	CC	AA
sc00544ln207944_10409_G_A_240027278	GG	AA
sc00544ln207944_169909_A_G_240186778	AA	GG
sc00548ln206833_167425_G_A_241014023	GG	AA
sc00548ln206833_175299_A_G_241021897	AA	GG
sc00557ln203839_105664_C_A_242803610	AA	AC
sc00557ln203839_153046_A_G_242850992	GG	AA
sc00557ln203839_23294_G_T_242721240	TT	GG
sc00557ln203839_42106_G_A_242740052	AA	GG
sc00557ln203839_81820_A_C_242779766	CC	AA
sc00560ln203666_185558_A_C_243494766	CC	AA
sc00560ln203666_40385_A_G_243349593	GG	AA
sc00560ln203666_61288_G_T_243370496	TT	GG
sc00560ln203666_78693_C_A_243387901	AA	CC
sc00560ln203666_93604_C_T_243402812	TT	CC
sc00560ln203666_9893_C_T_243319101	TC	CC
sc00568ln202252_166304_G_A_245100626	GG	AA
sc00583ln198651_110116_A_G_248061507	GG	AA
sc00583ln198651_1233_G_A_247952624	GG	AA
sc00587ln197790_102673_C_T_248846778	TT	CC
sc00602ln191605_64706_C_T_251730410	TT	CC
sc00606ln189736_166393_G_A_252596266	GG	AG
sc00618ln186586_167413_T_G_254854948	TT	GG
sc00624ln184183_46132_G_A_255847471	AA	GG
sc00634ln181279_170662_T_G_257797286	TT	GG
sc00641ln178767_151765_A_G_259039819	GG	AA
sc00641ln178767_165350_A_G_259053404	GG	AA
sc00647ln176898_54685_T_C_260012255	TT	CC
sc00653ln175897_16486_G_A_261033617	AG	AA
sc00655ln175835_124295_C_T_261493195	TT	CC
sc00659ln174637_1647_G_A_262071971	GG	AA
sc00659ln174637_29312_T_G_262099636	TT	GG
sc00665ln172760_1312_G_A_263115966	AA	AG
sc00676ln169706_106063_G_A_265106866	GG	AA
sc00676ln169706_120559_A_G_265121362	GG	AA
sc00676ln169706_138384_A_G_265139187	AA	GG
sc00676ln169706_32348_C_A_265033151	CC	AA
sc00685ln167428_105636_C_T_266622017	TT	CC
sc00685ln167428_38757_A_G_266555138	AA	GG
sc00685ln167428_63836_G_A_266580217	AA	GG
sc00685ln167428_71168_A_C_266587549	CC	AA
sc00685ln167428_87929_C_T_266604310	TT	CC
sc00687ln167302_103360_G_A_266954597	AG	GG
sc00701ln164739_145939_C_T_269324688	TT	CC
sc00701ln164739_86002_G_A_269264751	AA	GG
sc00716ln161188_107618_T_C_271735200	TT	CC
sc00716ln161188_139140_T_G_271766722	TT	GG
sc00716ln161188_99428_C_A_271727010	CC	AA
sc00717ln161010_9238_G_A_271798008	AA	GG
sc00721ln160814_16303_A_G_272448804	GG	AA
sc00733ln158243_10639_C_T_274359247	TT	CC
sc00733ln158243_112892_C_T_274461500	TT	CC
sc00733ln158243_72091_A_G_274420699	GG	AA
sc00745ln155853_108128_A_G_276339506	AA	GG
sc00745ln155853_92235_C_T_276323613	TT	CC
sc00757ln154071_57102_A_G_278149877	AA	GG
sc00768ln151650_119734_T_C_279897569	TT	CC
sc00768ln151650_128437_G_T_279906272	TT	GG
sc00779ln149779_105659_A_G_281541703	AA	GG
sc00784ln148583_115308_C_A_282297622	AA	CC
sc00792ln147667_86011_T_C_283453739	TT	CC
sc00807ln146095_108233_C_T_285678506	TC	CC
sc00807ln146095_83720_A_G_285653993	AG	AA
sc00820ln143432_125512_G_A_287578955	GG	AA
sc00835ln140787_33631_T_C_289614938	TT	CC
sc00844ln139440_34413_G_A_290877334	AA	GG
sc00844ln139440_41480_G_A_290884401	GG	AA
sc00844ln139440_90614_G_A_290933535	AA	GG
sc00848ln138886_135985_G_A_291535409	AA	AG
sc00853ln138233_81612_G_A_292173871	AA	GG
sc00868ln136402_29410_G_A_294183573	AA	GG
sc00879ln134743_24058_G_A_295668958	AA	GG
sc00885ln133745_54134_C_T_296504668	TT	CC
sc00892ln132618_102395_T_C_297484760	TT	CC
sc00896ln131961_25516_G_T_297937493	TT	GG
sc00897ln131890_21817_A_G_298065755	AA	GG
sc00907ln130137_76127_T_C_299432053	TT	CC
sc00910ln129497_109193_C_A_299854947	AA	CC
sc00923ln127272_4312_G_A_301423104	GG	AA
sc00927ln127007_103405_C_T_302030909	TC	CC
sc00927ln127007_72084_G_A_301999588	GG	AA
sc00927ln127007_94589_T_C_302022093	TT	CC
sc00944ln124871_28500_G_A_304096184	GG	AG
sc00956ln123145_20110_G_T_305575895	TT	GG
sc00956ln123145_43339_G_A_305599124	GG	AA
sc00959ln123033_51326_A_G_305976472	AA	GG
sc00966ln122702_28890_G_A_306814201	GG	AG
sc00980ln121442_55443_G_A_308547525	AA	GG
sc00992ln119304_109010_C_T_310044208	TT	CC
sc00992ln119304_54838_A_C_309990036	AC	AA
sc00996ln118235_22224_A_G_310432679	GG	AA
sc00999ln117802_68609_G_A_310833470	AA	GG
sc00999ln117802_80543_A_G_310845404	GG	AA
sc01016ln116177_107973_T_G_312865638	TT	GG
sc01018ln115966_106370_T_G_313096321	TT	GG
sc01018ln115966_35392_T_G_313025343	TT	GG
sc01018ln115966_61123_T_C_313051074	TT	CC
sc01034ln113692_70331_G_A_314897360	AA	GG
sc01037ln113513_48090_C_A_315216161	CC	AA
sc01037ln113513_66838_C_A_315234909	AA	CC
sc01058ln111657_84438_A_G_317614559	AA	GG
sc01064ln110202_26113_A_G_318223029	GG	AA
sc01078ln107960_20344_C_T_319742815	TT	CC
sc01084ln107356_18858_C_A_320387520	AA	CC
sc01087ln107144_18056_C_T_320708693	TT	CC
sc01087ln107144_28432_A_G_320719069	GG	AA
sc01087ln107144_56327_G_A_320746964	GG	AA
sc01089ln106922_30683_A_G_320935617	AA	GG
sc01089ln106922_35532_A_C_320940466	AA	CC
sc01125ln103214_7864_T_G_324704424	TT	GG
sc01147ln100958_56323_C_A_327003764	AA	CC
sc01149ln100495_19761_C_T_327168937	TT	CC
sc01155ln100314_1547_T_C_327753131	TT	CC
sc01155ln100314_86628_C_T_327838212	TT	CC
sc01158ln99926_51832_C_T_328103958	TT	CC
sc01165ln99268_36278_A_G_328786016	AA	GG
sc01165ln99268_66715_G_A_328816453	GG	AA
sc01166ln99279_21959_G_A_328870965	AA	GG
sc01166ln99279_76973_T_G_328925979	TT	GG
sc01172ln99052_62857_A_G_329506693	AA	GG
sc01175ln98944_2354_A_C_329743268	AA	CC
sc01175ln98944_83132_A_C_329824046	CC	AA
sc01178ln98879_10187_T_C_330047819	TT	CC
sc01178ln98879_16550_G_A_330054182	GG	AA
sc01183ln98514_84380_C_T_330615775	TT	CC
sc01206ln95832_85180_C_T_332850661	TT	CC
sc01225ln94384_2311_C_T_334577197	TT	CC
sc01225ln94384_41651_C_A_334616537	AA	CC
sc01231ln93536_66731_G_A_335206544	GG	AA
sc01239ln92639_63906_T_C_335949076	TC	CC
sc01246ln92400_90139_C_T_336623158	TT	CC
sc01246ln92400_90888_A_G_336623907	AA	GG
sc01388ln81466_50009_T_C_348904860	TT	CC
sc01460ln75814_46420_A_C_354569409	AA	CC
sc01482ln74353_32215_A_G_356208327	GG	AA
sc01513ln71989_32977_G_A_358476256	AG	GG
sc01523ln71207_2123_A_G_359161804	GG	AA
sc01553ln69486_61298_A_C_361332272	CC	AA
sc01563ln68923_31048_C_T_361994801	TT	CC
sc01583ln68239_7303_A_G_363342510	GG	AA
sc01599ln66886_30614_G_A_364446975	AA	GG
sc01622ln65866_17143_G_A_365960311	GG	AA
sc01637ln64942_9681_A_G_366935116	AA	GG
sc01651ln64453_35116_A_G_367866893	GG	AA
sc01706ln61325_6682_A_C_371295017	AA	CC
sc01730ln60519_17555_C_T_372768027	TT	CC
sc01761ln59074_33021_T_C_374636963	TT	CC
sc01761ln59074_618_C_T_374604560	TT	CC
sc01810ln57050_24279_A_G_377469340	GG	AA
sc01810ln57050_7025_C_T_377452086	TT	CC
sc01816ln56763_24221_C_T_377811056	TT	CC
sc01848ln55590_35719_A_G_379620462	GG	AA
sc01851ln55374_22395_G_A_379773766	AG	GG
sc01877ln54509_28626_G_A_381209567	GG	AA
sc01907ln52869_42865_A_C_382831719	AA	CC
sc01914ln52793_14253_A_G_383172833	AA	GG
sc01965ln51075_27969_G_A_385835565	GG	AA
sc01996ln50287_16062_G_A_387395037	AA	GG
sc02002ln49851_36901_A_G_387716343	GG	AA
sc02030ln48628_47144_A_G_389103375	AA	GG
sc02091ln46560_30535_G_A_391986934	AA	GG
sc02093ln46314_8684_G_A_392058176	AA	GG
sc02357ln39054_27381_C_A_403295445	AA	CC
sc02401ln37963_27488_C_T_404991863	TT	CC
sc02483ln36436_33872_A_G_408046187	GG	AA
sc02528ln35477_16130_G_A_409643374	AA	GG
sc02712ln31521_23095_G_A_415805614	GG	AA
sc02719ln31402_26260_T_G_416028966	TT	GG
sc02784ln29988_16940_A_G_418021591	GG	AA
sc02785ln29947_5723_C_T_418040362	TT	CC
sc02800ln29618_3512_G_A_418485303	AA	GG
sc02810ln29342_5808_A_C_418782088	CC	AA
sc02820ln29164_14355_C_A_419083582	CC	AA
sc02860ln28465_13771_C_T_420235590	TT	CC
sc03115ln24054_23644_G_A_426958556	AA	GG
sc03244ln21996_14299_C_A_429914646	CC	AA
sc03244ln21996_5098_G_A_429905445	AA	GG
sc03359ln20699_15424_G_A_432374991	AA	GG
sc03557ln18282_16523_G_A_436232417	GG	AA
sc03571ln18151_15656_C_T_436486640	TT	CC
sc03822ln15668_14358_C_A_440735518	CC	AC
sc03989ln14342_6906_G_A_443228106	AA	GG
sc04291ln11863_8473_C_A_447178431	CC	AA
sc06375ln3614_3124_C_T_460784476	TT	CC
sc08659ln2293_2199_A_C_467133481	AA	CC
sc09016ln2203_841_T_C_467934474	TT	CC
sc09018ln2201_1342_A_G_467939381	AG	GG
sc09408ln2116_270_T_C_468780939	TC	CC
sc09534ln2098_519_C_A_469046441	CC	AA

## Sheet: Genotypic & Trait data
Line	Plate coordinate	Entry				SAS13	SBB14	SH18	sc01089ln106922_30683_A_G_320935617	sc01513ln71989_32977_G_A_358476256	sc00992ln119304_54838_A_C_309990036	sc00049ln755052_29957_A_C_56121932	sc00181ln444734_212669_A_C_132727611	sc00349ln291732_158198_A_C_192308143	sc01225ln94384_41651_C_A_334616537	sc00204ln409266_254317_T_C_142624289	sc00181ln444734_158966_G_A_132673908	sc00346ln293441_31888_G_A_191303494	sc00431ln249067_106782_G_A_214402640	sc00038ln842375_5033_G_A_47257373	sc00002ln2152649_1448061_A_G_3620112	sc00844ln139440_41480_G_A_290884401	sc00560ln203666_9893_C_T_243319101	sc00236ln366267_289928_C_T_155168008	sc00587ln197790_102673_C_T_248846778	sc02785ln29947_5723_C_T_418040362	sc00013ln1423374_1039523_G_A_22555065	sc00033ln883062_493005_G_A_43371162	sc00049ln755052_167308_G_A_56259283	sc00059ln720534_624328_G_A_64127882	sc00101ln599358_441684_G_A_91711123	sc00999ln117802_68609_G_A_310833470	sc00049ln755052_269823_G_A_56361798	sc00049ln755052_512680_T_G_56604655	sc00170ln473342_228624_G_T_127672072	sc01018ln115966_35392_T_G_313025343	sc00239ln365322_78160_G_A_156053898	sc00685ln167428_71168_A_C_266587549	sc00004ln1947458_1639136_A_G_8093862	sc00306ln321620_316617_G_A_179292244	sc00345ln293515_144569_G_A_191122660	sc00820ln143432_125512_G_A_287578955	sc00999ln117802_80543_A_G_310845404	sc00209ln406963_22770_C_A_144432787	sc00252ln356151_332469_A_G_160996770	sc01239ln92639_63906_T_C_335949076	sc00002ln2152649_556403_C_T_2728454	sc00051ln745799_537307_C_T_58133975	sc00287ln334996_16931_T_C_172773579
MSU_09197	H11	A	MSU_09197			1	2	1	AA	AG	AC	CC	CC	CC	AA	TT	AA	AA	AA	GG	GG	GG	TC	TT	TT	TT	AA	AA	AA	AA	AA	AA	AG	TT	TT	TT	AG	CC	GG	GG	GG	GG	GG	CC	AA	TC	TT	TT	TT
Nautica	H12	B	Nautica			0	0	0	GG	GG	AA	AA	AA	AA	CC	CC	GG	GG	GG	AA	AA	AA	CC	CC	CC	CC	GG	GG	GG	GG	GG	GG	GG	GG	GG	GG	AA	AA	AA	AA	AA	AA	AA	AC	AG	CC	CC	CC	CC
		missing				42	43	42	15	15	14	14	14	14	14	14	14	14	14	13	13	13	13	13	13	13	13	13	13	13	13	13	13	13	13	13	12	12	12	12	12	12	12	12	12	12	12	12	12
		a				39	34	30	38	35	57	27	39	32	27	30	37	36	50	76	30	38	29	27	38	27	59	39	28	38	38	29	33	31	34	32	31	38	30	40	36	30	28	34	60	44	41	34	35
		b				13	16	22	35	44	21	41	33	40	38	41	34	38	27	3	44	36	52	40	38	51	19	34	39	35	35	38	48	38	42	44	51	40	46	36	36	41	38	48	22	38	39	43	47
		h				0	1	0	6	0	2	12	8	8	15	9	9	6	3	2	7	7	0	14	5	3	3	8	14	8	8	14	0	12	5	5	0	4	6	6	10	11	16	0	0	0	2	5	0
	Plate coordinate	Entry	Plant ID		R73 Score	SAS13	SBB14	SH18	sc01089ln106922_30683_A_G_320935617	sc01513ln71989_32977_G_A_358476256	sc00992ln119304_54838_A_C_309990036	sc00049ln755052_29957_A_C_56121932	sc00181ln444734_212669_A_C_132727611	sc00349ln291732_158198_A_C_192308143	sc01225ln94384_41651_C_A_334616537	sc00204ln409266_254317_T_C_142624289	sc00181ln444734_158966_G_A_132673908	sc00346ln293441_31888_G_A_191303494	sc00431ln249067_106782_G_A_214402640	sc00038ln842375_5033_G_A_47257373	sc00002ln2152649_1448061_A_G_3620112	sc00844ln139440_41480_G_A_290884401	sc00560ln203666_9893_C_T_243319101	sc00236ln366267_289928_C_T_155168008	sc00587ln197790_102673_C_T_248846778	sc02785ln29947_5723_C_T_418040362	sc00013ln1423374_1039523_G_A_22555065	sc00033ln883062_493005_G_A_43371162	sc00049ln755052_167308_G_A_56259283	sc00059ln720534_624328_G_A_64127882	sc00101ln599358_441684_G_A_91711123	sc00999ln117802_68609_G_A_310833470	sc00049ln755052_269823_G_A_56361798	sc00049ln755052_512680_T_G_56604655	sc00170ln473342_228624_G_T_127672072	sc01018ln115966_35392_T_G_313025343	sc00239ln365322_78160_G_A_156053898	sc00685ln167428_71168_A_C_266587549	sc00004ln1947458_1639136_A_G_8093862	sc00306ln321620_316617_G_A_179292244	sc00345ln293515_144569_G_A_191122660	sc00820ln143432_125512_G_A_287578955	sc00999ln117802_80543_A_G_310845404	sc00209ln406963_22770_C_A_144432787	sc00252ln356151_332469_A_G_160996770	sc01239ln92639_63906_T_C_335949076	sc00002ln2152649_556403_C_T_2728454	sc00051ln745799_537307_C_T_58133975	sc00287ln334996_16931_T_C_172773579
146-1	E12	1	146-1	146-001	5	.	.	.	b	b	b	a	b	a	a	a	b	b	b	a	h	b	a	a	b	a	a	b	a	b	b	a	a	a	b	a	a	b	a	b	b	a	a	b	a	b	b	.	b
146-2	A01	2	146-2	146-002	1	a	a	a	a	a	a	a	b	a	a	a	b	a	b	a	a	a	b	a	b	b	a	b	a	b	a	a	a	a	a	b	b	b	b	b	a	a	a	b	a	a	a	b	a
146-7	F01	7	146-7	146-007	4	.	.	.	.	.	a	.	a	a	.	.	a	b	a	.	.	h	a	.	a	h	.	a	.	b	h	.	a	.	.	.	a	b	.	.	b	.	.	a	a	a	.	b	.
146-9	F02	9	146-9	146-009	4	.	.	.	b	a	.	h	a	.	h	.	a	b	a	a	a	b	b	h	a	b	b	a	h	b	b	h	.	h	a	a	b	a	b	b	b	h	h	b	a	b	b	a	b
146-10	F03	10	146-10	146-010	5	.	.	.	a	.	a	.	.	h	.	.	.	a	a	a	.	a	.	.	.	.	.	.	.	.	.	h	b	.	.	.	.	.	.	.	a	.	.	a	a	a	.	.	a
146-11	A02	11	146-11	146-011	1	a	a	b	.	.	a	b	.	h	.	b	.	.	a	h	h	.	.	.	.	.	.	.	b	.	h	.	b	.	.	a	.	.	.	.	h	b	.	b	b	a	a	.	b
146-12	F04	12	146-12	146-012	4	.	.	.	a	a	a	a	h	a	a	a	h	a	b	a	b	a	b	a	h	b	.	h	a	a	b	a	a	a	a	a	b	a	a	b	a	a	a	a	a	a	b	b	.
146-13	A03	13	146-13	146-013	1	a	a	b	a	a	a	a	a	a	a	a	a	a	b	a	b	a	a	a	a	a	b	a	a	a	a	a	a	a	a	a	a	b	a	a	a	a	a	b	b	a	b	a	a
146-14	F05	14	146-14	146-014	6	b	b	b	a	b	a	b	h	b	b	b	h	a	a	a	h	a	b	b	b	b	a	b	b	a	b	b	b	b	b	b	b	a	b	b	a	b	b	a	a	a	a	b	a
146-15	A04	15	146-15	146-015	1	a	a	a	a	b	a	b	a	b	b	b	a	a	a	a	b	a	b	b	a	b	a	a	b	a	a	b	b	b	b	a	b	b	b	a	a	b	b	b	a	a	b	a	b
146-17	A05	17	146-17	146-017	1	a	a	b	b	a	b	a	.	a	a	a	.	b	a	a	b	b	.	a	b	.	a	.	a	b	a	a	a	a	a	b	.	a	a	a	b	a	a	a	a	b	b	a	b
146-18	A06	18	146-18	146-018	1	a	a	a	a	b	a	b	a	b	b	b	a	a	a	a	b	a	b	b	a	b	a	a	b	b	a	b	b	b	b	a	b	b	b	a	a	b	b	b	a	a	b	a	b
146-19	A07	19	146-19	146-019	1	.	.	.	a	b	a	b	a	b	b	b	a	a	a	a	b	a	b	b	a	b	a	a	b	h	a	b	b	b	b	a	b	b	b	a	a	b	b	b	a	a	b	a	b
146-20	F06	20	146-20	146-020	5	b	b	b	a	a	a	a	b	a	a	a	b	a	b	a	b	a	b	a	b	b	b	b	a	a	b	a	a	a	a	.	b	a	a	b	a	a	a	a	b	a	b	b	a
146-21	A08	21	146-21	146-021	1	b	b	b	a	.	a	.	.	h	h	.	b	a	.	a	b	a	b	h	a	b	a	a	h	h	b	h	.	h	h	b	b	a	.	b	a	h	h	a	a	a	.	h	.
146-22	A09	22	146-22	146-022	1	.	.	.	b	.	.	h	h	b	h	h	h	b	.	a	h	b	b	b	b	b	a	h	h	h	b	h	.	h	.	a	b	.	b	b	.	h	h	b	a	b	b	h	b
146-23	A10	23	146-23	146-023	1	a	a	a	h	a	.	b	b	b	b	b	b	.	a	a	.	h	a	b	b	h	.	b	b	a	.	b	b	b	a	.	a	b	.	a	b	b	b	b	b	b	a	.	b
146-25	A11	25	146-25	146-025	1	a	h	a	h	b	a	b	b	b	b	b	b	.	b	a	b	b	b	b	b	b	a	b	b	.	.	b	b	b	b	b	b	b	b	a	h	b	b	.	a	.	b	a	b
146-26	F07	26	146-26	146-026	3	b	b	b	b	b	b	a	b	a	a	a	b	b	b	a	b	b	b	a	b	b	b	b	a	a	a	a	a	a	b	b	b	a	a	a	b	a	a	b	b	b	b	a	b
146-27	F08	27	146-27	146-027	5	b	b	b	b	b	b	a	b	a	a	a	b	b	.	a	b	b	a	a	b	a	a	b	a	b	b	a	a	a	b	a	a	b	b	b	b	a	a	b	a	b	.	b	b
146-28	F09	28	146-28	146-028	5	.	.	.	a	b	a	b	h	b	b	b	h	a	a	a	.	a	b	b	b	b	a	b	b	a	a	b	b	b	b	b	b	a	b	a	a	b	b	a	a	a	a	b	a
146-29	F10	29	146-29	146-029	5	b	b	b	a	a	a	b	a	.	.	b	a	a	a	a	a	a	b	.	a	b	a	a	.	b	a	.	b	.	a	a	b	a	b	a	a	b	.	b	a	a	a	a	a
146-30	A12	30	146-30	146-030	1	a	a	a	.	b	a	b	a	b	b	b	a	h	a	.	a	.	b	b	a	b	a	a	b	a	a	b	b	b	b	b	b	a	a	a	.	b	b	a	a	a	a	b	a
146-31	B01	31	146-31	146-031	1	a	a	a	a	b	a	b	a	b	b	b	a	a	.	a	b	a	b	b	a	b	a	a	b	a	a	b	b	b	b	a	b	b	b	a	a	b	b	b	a	a	b	a	b
146-33	F11	33	146-33	146-033	5	b	b	b	a	a	a	h	b	.	h	h	b	a	a	a	b	a	a	h	b	a	a	b	h	.	b	.	.	.	a	b	a	a	a	b	a	.	h	a	a	a	b	a	a
146-34	B02	34	146-34	146-034	1	.	.	.	b	a	b	b	b	b	b	b	b	b	a	a	a	b	.	b	.	.	a	b	b	.	a	b	b	b	a	b	.	b	a	a	b	b	b	b	a	b	a	b	b
146-35	H08	35	146-35	146-035	6	.	.	.	b	b	h	b	a	b	b	b	a	b	b	.	.	b	b	b	a	b	a	a	b	b	b	b	b	b	b	b	b	a	b	b	a	b	b	.	b	b	a	b	b
146-36	B03	36	146-36	146-036	1	a	a	a	a	b	a	b	b	b	b	b	b	a	a	a	a	a	b	b	b	b	a	b	b	a	a	b	b	b	b	b	b	a	b	a	a	b	b	a	.	a	a	b	a
146-37	B04	37	146-37	146-037	1	b	b	b	.	b	a	.	h	h	.	.	h	.	.	a	.	.	.	.	b	.	a	b	.	b	b	h	b	h	b	.	.	h	b	b	b	.	h	b	.	.	.	.	.
146-38	B05	38	146-38	146-038	1	a	a	a	a	a	a	a	.	a	a	a	.	a	a	a	h	a	b	a	h	b	a	h	a	b	b	a	a	a	a	a	b	a	b	b	a	a	a	a	a	a	b	a	a
146-39	F12	39	146-39	146-039	5	.	.	.	a	b	a	b	a	b	b	b	a	a	a	a	a	a	b	b	a	b	b	a	b	a	b	b	b	b	b	a	b	a	b	b	a	b	b	a	.	a	a	b	a
146-40	G01	40	146-40	146-040	3	b	b	b	a	a	a	a	b	a	a	a	b	a	b	a	a	a	a	a	b	a	b	b	a	a	b	a	a	a	a	b	a	a	a	b	a	a	a	a	b	a	b	b	a
146-41	G02	41	146-41	146-041	5	.	.	.	.	b	a	b	h	b	b	b	h	h	a	a	b	.	b	b	.	b	a	.	b	a	a	b	b	b	b	b	b	b	b	a	h	b	b	.	a	.	b	a	b
146-42	B06	42	146-42	146-042	1	a	a	a	b	b	b	a	a	a	a	a	a	b	b	.	b	b	.	a	a	.	b	a	a	b	a	a	a	a	b	a	.	b	a	a	b	a	a	b	b	b	b	a	a
146-43	B07	43	146-43	146-043	1	a	a	a	h	a	a	b	a	b	b	b	a	.	b	a	a	h	a	b	a	a	a	a	b	a	a	b	b	b	a	b	a	a	b	a	.	b	b	b	a	.	a	b	.
146-44	B08	44	146-44	146-044	1	a	a	a	b	b	b	h	b	.	h	h	b	b	b	a	a	b	b	h	b	b	a	b	h	b	a	h	.	h	b	b	b	b	a	a	b	h	h	b	a	b	a	b	b
146-45	B09	45	146-45	146-045	1	.	.	.	a	b	.	b	b	b	b	b	b	a	a	a	b	a	.	b	b	.	.	b	b	b	b	b	b	b	b	a	.	b	b	b	b	b	b	b	a	a	b	b	a
146-46	G03	46	146-46	146-046	5	a	b	b	b	.	a	.	.	a	.	a	h	b	.	.	b	b	a	.	h	.	.	.	a	.	h	a	a	a	.	b	a	a	h	h	.	a	a	a	.	b	.	b	b
146-48	B10	48	146-48	146-048	1	a	a	a	b	b	b	.	b	.	h	.	b	b	b	a	a	b	b	h	b	b	a	b	h	b	a	h	.	h	b	b	b	b	a	a	b	h	h	b	a	b	a	b	b
146-51	B11	51	146-51	146-051	1	a	a	a	a	b	a	b	a	b	b	b	a	a	a	.	b	a	b	b	a	b	h	a	b	b	a	b	b	b	b	a	b	a	a	a	a	b	b	a	a	a	a	b	a
146-52	G04	52	146-52	146-052	6	.	.	.	b	b	h	.	b	h	h	.	b	b	b	a	b	b	b	h	b	b	a	b	h	.	b	h	b	h	b	b	b	a	b	b	a	h	h	a	b	b	a	b	b
146-58	B12	58	146-58	146-058	1	a	a	a	a	a	a	b	a	b	b	b	a	a	a	a	a	a	b	b	a	b	a	a	b	h	b	b	b	b	a	a	b	a	b	b	a	b	b	b	a	a	a	a	a
146-61	C01	61	146-61	146-061	1	.	.	.	.	a	a	b	a	b	b	b	a	.	.	a	a	.	a	b	a	a	a	a	b	a	.	b	b	b	a	.	a	a	.	.	a	b	b	a	a	.	a	b	.
146-63	C02	63	146-63	146-063	1	a	a	a	b	a	b	a	b	a	a	a	b	b	a	a	a	b	b	a	b	b	a	b	a	b	a	a	a	a	a	b	b	b	a	b	b	a	a	b	a	b	a	b	b
146-67	C03	67	146-67	146-067	1	a	b	a	h	b	a	a	.	a	a	a	.	.	b	a	b	h	b	a	b	b	.	b	a	a	b	a	a	a	b	h	b	b	b	a	b	a	a	.	b	.	.	.	.
146-69	C04	69	146-69	146-069	1	a	a	a	b	a	b	b	a	b	b	b	a	b	b	a	b	b	a	b	a	h	a	a	b	b	a	b	b	b	a	a	a	a	a	a	b	b	b	b	a	b	b	a	b
146-70	C05	70	146-70	146-070	1	.	.	.	.	b	a	a	a	a	a	a	a	h	a	a	b	.	b	a	a	b	a	a	a	a	a	a	a	a	b	b	b	b	b	a	h	a	a	.	a	.	b	a	b
146-72	C06	72	146-72	146-072	1	a	a	a	b	a	b	b	b	b	b	b	b	b	a	a	b	b	b	b	b	b	a	b	b	.	a	b	b	b	a	a	b	a	b	a	b	b	b	b	a	b	b	b	b
146-76	C07	76	146-76	146-076	1	a	a	a	a	b	a	a	a	a	a	a	a	a	b	a	b	a	a	a	a	a	b	a	a	a	a	a	a	a	b	a	a	b	a	a	a	a	a	b	b	a	b	a	a
146-78	C08	78	146-78	146-078	1	.	.	.	a	a	a	a	a	a	a	a	a	a	a	a	a	a	b	a	a	b	a	a	a	b	b	a	a	a	a	a	b	a	b	b	a	a	a	b	a	a	a	a	a
146-83	C09	83	146-83	146-083	1	a	a	a	b	.	b	.	b	h	.	.	b	b	b	a	b	b	b	.	b	b	a	b	.	b	h	h	b	.	.	b	b	b	b	h	h	.	.	.	a	b	b	a	b
146-84	C10	84	146-84	146-084	1	.	.	.	h	a	.	b	.	b	b	b	.	.	a	a	h	h	a	b	h	a	a	.	b	a	a	b	b	b	a	.	a	b	b	a	.	b	b	a	a	b	a	b	b
146-86	H09	86	146-86	146-086	6	a	b	b	.	.	.	h	a	.	h	a	a	b	a	b	b	.	a	h	a	a	b	a	.	b	a	.	a	a	.	b	a	.	.	a	b	a	h	a	a	.	b	b	a
146-87	C11	87	146-87	146-087	1	b	b	b	.	.	a	h	.	.	h	h	h	.	b	a	b	.	.	h	b	.	b	b	h	h	b	h	.	h	.	b	.	a	b	b	a	h	h	a	b	.	.	h	b
146-88	C12	88	146-88	146-088	1	.	.	.	a	b	a	b	a	b	b	b	a	a	a	.	b	a	b	b	a	b	.	a	b	b	a	b	b	b	b	a	b	a	a	a	a	b	b	a	.	a	b	b	a
146-89	D01	89	146-89	146-089	1	.	.	.	b	b	b	b	b	b	b	b	b	b	a	a	a	b	.	b	b	.	a	b	b	b	b	b	b	b	.	b	.	b	b	b	b	b	b	b	a	b	a	a	b
146-90	D02	90	146-90	146-090	1	a	a	a	.	b	a	b	.	b	b	b	.	.	.	a	.	.	b	b	.	b	a	.	b	a	h	b	b	b	b	b	b	.	b	.	b	b	b	b	b	.	a	.	a
146-92	D03	92	146-92	146-092	1	.	.	.	b	b	b	a	.	a	a	a	.	b	.	a	b	b	.	a	.	.	.	.	a	a	h	a	a	a	b	h	.	b	b	h	b	a	a	b	a	b	b	a	b
146-94	D04	94	146-94	146-094	1	a	a	b	.	b	a	b	a	b	b	b	a	h	a	a	a	.	b	b	a	b	a	a	b	a	a	b	b	b	b	b	b	a	.	a	h	b	b	.	.	a	a	b	a
146-95	D05	95	146-95	146-095	1	.	.	.	.	.	a	h	.	.	h	h	.	.	.	a	a	.	b	h	.	b	a	.	h	b	.	.	.	.	h	.	b	b	b	h	h	.	h	.	a	.	b	.	b
146-97	D06	97	146-97	146-097	1	.	.	.	a	a	a	b	a	b	b	b	a	a	a	a	a	a	b	b	a	b	a	a	b	a	a	b	b	b	a	a	b	a	b	a	.	b	b	b	a	a	a	a	a
146-99	D07	99	146-99	146-099	1	a	a	a	b	a	b	a	a	a	a	a	a	b	b	a	b	b	b	a	.	b	a	a	a	a	.	a	a	a	a	b	b	b	a	.	b	a	a	a	a	b	b	a	b
146-100	D08	100	146-100	146-100	1	a	a	a	.	a	a	h	b	.	h	.	b	h	b	.	.	.	.	h	b	.	.	h	h	.	.	.	.	h	a	b	.	h	h	.	h	h	h	.	.	a	h	h	.
146-101	D09	101	146-101	146-101	1	.	.	.	a	a	a	h	b	.	h	h	b	a	b	a	b	a	b	h	b	b	b	h	h	.	h	h	.	h	a	b	b	.	h	h	h	h	h	b	b	a	h	h	.
146-103	D10	103	146-103	146-103	1	a	a	a	b	a	b	b	b	b	b	b	b	b	a	a	b	b	b	b	b	b	a	b	b	a	.	b	b	b	a	a	b	a	b	.	b	b	b	b	a	b	b	b	b
146-106	D11	106	146-106	146-106	1	a	a	b	b	a	b	a	b	a	a	a	b	b	a	a	a	b	a	a	b	a	b	b	a	a	a	a	a	a	a	b	a	b	a	a	b	a	a	b	b	b	a	b	b
146-112	D12	112	146-112	146-112	1	a	a	a	b	b	b	b	b	b	b	b	b	b	a	a	.	b	a	b	b	a	h	b	b	a	a	b	b	b	b	b	a	b	a	a	b	b	b	b	.	b	.	b	b
146-117	G05	117	146-117	146-117	5	a	b	b	b	.	.	a	a	a	a	a	a	b	a	b	b	b	a	a	a	a	b	a	a	b	a	a	a	a	.	b	a	b	b	a	b	a	a	a	a	b	b	b	b
146-120	E01	120	146-120	146-120	1	a	a	a	a	b	a	b	a	.	.	b	.	a	.	a	b	a	b	.	.	b	b	a	.	a	b	.	b	.	b	h	b	.	b	b	.	b	.	.	b	a	a	b	a
146-121	E02	121	146-121	146-121	1	a	a	b	b	b	.	.	b	a	.	.	b	b	a	a	a	b	b	.	b	b	a	b	.	b	h	.	a	a	b	b	b	b	.	h	b	.	.	.	a	b	a	a	b
146-122	E03	122	146-122	146-122	1	.	.	.	b	a	.	.	.	b	.	.	.	b	h	a	.	b	a	b	.	a	a	.	.	h	a	.	b	.	a	.	a	.	.	a	.	.	.	b	a	b	a	b	b
146-123	E04	123	146-123	146-123	1	a	a	a	b	b	.	b	b	b	b	b	b	b	a	a	a	b	b	b	b	a	a	b	b	b	b	b	b	b	b	b	a	b	b	b	b	b	b	b	a	b	a	a	b
146-124	E05	124	146-124	146-124	2	b	.	b	b	b	.	a	a	a	a	a	.	b	.	a	a	b	a	a	a	a	a	h	a	b	b	a	a	a	b	a	a	a	a	b	b	a	a	b	a	b	a	b	b
146-125	G06	125	146-125	146-125	4	.	.	.	b	a	b	b	a	b	b	b	a	b	b	a	a	b	a	b	a	a	a	a	b	b	b	b	b	b	a	b	a	b	a	b	b	b	b	b	a	b	a	b	b
146-126	G07	126	146-126	146-126	4	.	.	.	b	b	.	.	a	h	.	.	a	b	a	a	b	b	a	.	b	a	b	h	.	a	b	h	b	.	b	.	a	b	b	b	b	.	.	b	b	b	b	a	b
146-127	G08	127	146-127	146-127	5	.	.	.	b	a	.	a	b	a	a	a	b	b	b	a	b	b	b	a	b	b	a	b	a	b	b	a	a	a	a	b	b	b	b	b	b	a	a	b	b	b	b	a	b
146-128	E06	128	146-128	146-128	1	a	a	b	b	b	b	b	b	b	b	b	b	b	a	a	a	b	.	b	b	a	a	b	b	b	b	b	b	b	b	b	a	b	b	b	b	b	b	b	a	b	a	a	b
146-129	G09	129	146-129	146-129	4	.	.	.	a	b	a	b	a	b	b	b	a	a	a	a	b	a	a	b	a	a	a	a	b	b	b	b	b	b	b	b	a	h	a	b	a	b	b	a	a	a	b	a	a
146-130	G10	130	146-130	146-130	5	.	.	.	a	b	a	b	b	b	b	b	b	a	a	a	h	a	b	b	.	b	a	h	b	a	b	b	b	b	b	b	b	a	b	b	a	b	b	a	a	a	a	b	a
146-131	G11	131	146-131	146-131	5	.	.	.	a	b	a	a	b	a	a	a	b	.	a	a	a	a	a	a	b	a	a	b	a	b	b	a	a	a	.	b	a	b	b	b	a	a	a	a	a	a	a	a	a
146-132	E07	132	146-132	146-132	1	b	b	b	h	a	a	.	.	a	.	.	.	.	h	a	.	h	b	.	.	b	a	.	.	a	.	.	a	.	a	.	b	.	.	.	.	.	.	b	a	b	.	.	b
146-134	E08	134	146-134	146-134	1	.	.	.	b	.	b	h	a	.	h	h	a	b	a	a	b	b	a	h	a	a	a	a	h	.	.	.	.	.	h	a	a	.	a	.	.	h	h	b	a	b	a	b	b
146-135	G12	135	146-135	146-135	5	.	.	.	a	a	a	b	b	b	b	b	b	a	b	.	a	a	a	b	b	a	a	b	b	b	.	b	b	b	a	b	a	a	a	a	a	b	b	a	a	a	a	.	a
146-138	E09	138	146-138	146-138	1	a	a	a	b	b	.	a	b	a	a	a	b	b	a	a	b	b	a	a	b	a	b	b	a	a	a	a	a	a	b	a	a	a	a	a	b	a	a	b	b	b	b	a	b
146-140	E10	140	146-140	146-140	1	.	.	.	a	a	a	a	a	a	a	a	a	.	h	.	b	a	a	a	a	a	b	a	a	a	a	a	a	a	a	a	a	b	a	a	a	a	a	b	b	a	b	a	a
146-141	H01	141	146-141	146-141	5	b	b	b	a	a	a	h	h	.	h	h	.	a	.	.	.	a	.	h	h	.	b	.	h	h	b	.	.	.	.	h	.	a	h	b	a	.	.	a	.	a	.	b	.
146-142	H02	142	146-142	146-142	5	.	.	.	a	b	a	b	a	b	b	b	a	a	a	a	a	a	b	b	a	b	a	a	b	a	b	b	b	b	b	b	b	a	b	b	a	b	b	a	a	a	a	b	a
146-143	H03	143	146-143	146-143	5	.	.	.	b	.	a	.	a	h	.	.	a	b	b	a	.	b	b	.	a	b	a	a	.	h	.	h	b	h	h	h	b	.	.	.	.	.	h	b	.	b	.	.	b
146-147	H04	147	146-147	146-147	4	.	.	.	.	.	a	b	a	b	b	b	a	h	a	h	b	.	b	b	a	b	a	a	b	.	b	b	b	b	h	a	b	.	h	b	h	b	b	a	.	.	b	.	.
146-151	E11	151	146-151	146-151	1	a	a	a	a	b	a	b	h	b	b	b	h	a	a	.	b	a	b	b	a	b	.	a	b	a	a	b	b	b	b	a	b	b	b	a	b	b	b	b	b	a	a	b	a
146-164	H10	164	146-164	146-164	7	.	.	.	a	a	a	a	b	a	a	a	b	a	b	a	b	a	b	a	a	b	.	a	a	a	b	a	a	a	a	.	b	a	a	b	a	a	a	a	b	a	b	b	a
146-175	H07	175	146-175	146-175	7	.	.	.	a	a	a	a	a	a	a	a	a	a	a	.	a	a	a	a	a	a	a	a	a	a	a	a	a	a	a	a	a	a	a	a	a	a	a	a	a	a	a	a	a
146-177	H05	177	146-177	146-177	7	.	.	.	a	b	a	h	a	.	h	h	a	a	.	a	a	a	b	h	.	b	h	.	h	.	.	h	.	h	b	.	b	h	h	.	.	h	h	.	.	a	a	b	a
146-182	H06	182	146-182	146-182	6	.	.	.	.	.	a	.	a	a	.	a	a	b	a	b	b	h	a	.	a	a	b	a	.	b	a	a	a	a	.	b	a	b	b	a	b	a	.	a	a	a	b	b	.
		missing				41	42	41	15	15	14	14	14	14	14	14	14	14	14	13	13	13	13	13	13	13	13	13	13	13	13	13	13	13	13	13	12	12	12	12	12	12	12	12	12	12	12	12	12
		a				40	35	30	38	35	57	27	39	32	27	30	37	36	50	76	30	38	29	27	38	27	59	39	28	38	38	29	33	31	34	32	31	38	30	40	36	30	28	34	60	44	41	34	35
		b				13	16	23	35	44	21	41	33	40	38	41	34	38	27	3	44	36	52	40	38	51	19	34	39	35	35	38	48	38	42	44	51	40	46	36	36	41	38	48	22	38	39	43	47
		h				0	1	0	6	0	2	12	8	8	15	9	9	6	3	2	7	7	0	14	5	3	3	8	14	8	8	14	0	12	5	5	0	4	6	6	10	11	16	0	0	0	2	5	0
[truncated: 516 more columns]

## Sheet: Marker Locations
_NAME_	suffix	Chromosome	Mbp	NCBI_Number	Length	Start	Stop	NCBI_Number
sc00244ln360837_343637	_G_A_158138157	1	2.95371	ss715647676	121	2953710	2953830	ss715647676
sc00244ln360837_360399	_G_A_158154919	1	2.97022	ss715647677	121	2970222	2970342	ss715647677
sc00010ln1529725_1084965	_A_G_18124555	1	4.38857	ss715645586	121	4388569	4388449	ss715645586
sc00135ln517288_298049	_G_A_110437632	1	15.5854	ss715647048	121	15585354	15585474	ss715647048
sc00446ln244493_98960	_G_A_218095921	1	31.2532	ss715648457	121	31253226	31253346	ss715648457
sc00385ln270999_113376	_C_T_202447878	1	40.8299	ss715648233	121	40829858	40829978	ss715648233
sc00165ln480857_341609	_A_C_125401509	1	42.4414	ss715647282	121	42441357	42441477	ss715647282
sc00508ln217337_143881	_C_T_232505061	1	42.8546	ss715648652	121	42854581	42854461	ss715648652
sc00340ln298498_32065	_T_C_189527038	1	43.3769	ss715648055	121	43376888	43376768	ss715648055
sc00587ln197790_102673	_C_T_248846778	1	43.6993	ss715648889	121	43699349	43699469	ss715648889
sc00033ln883062_493005	_G_A_43371162	1	45.2866	ss715646075	121	45286596	45286476	ss715646075
sc00181ln444734_212669	_A_C_132727611	1	46.0277	ss715639536	121	46027660	46027540	ss715639536
sc00181ln444734_158966	_G_A_132673908	1	46.0817	ss715647366	121	46081728	46081608	ss715647366
sc00003ln2130026_109451	_G_A_4434151	1	51.7642	ss715645244	121	51764227	51764107	ss715645244
sc00003ln2130026_86682	_T_G_4411382	1	51.787	ss715645305	121	51787008	51786888	ss715645305
sc00618ln186586_167413	_T_G_254854948	1	51.8964	ss715648965	121	51896375	51896255	ss715648965
sc01246ln92400_90888	_A_G_336623907	2	0.195239	ss715641034	121	195239	195119	ss715641034
sc01246ln92400_90139	_C_T_336623158	2	0.195988	ss715650174	121	195988	195868	ss715650174
sc00413ln257938_185379	_A_C_209917645	2	4.48243	ss715639861	121	4482430	4482310	ss715639861
sc00413ln257938_118330	_C_A_209850596	2	4.55116	ss715648338	121	4551161	4551041	ss715648338
sc01622ln65866_17143	_G_A_365960311	2	5.75563	ss715650567	121	5755630	5755510	ss715650567
sc01016ln116177_107973	_T_G_312865638	2	6.66439	ss715649765	121	6664388	6664268	ss715649765
sc01231ln93536_66731	_G_A_335206544	2	7.15016	ss715650148	121	7150159	7150279	ss715650148
sc00956ln123145_20110	_G_T_305575895	2	7.30318	ss715649644	121	7303184	7303064	ss715649644
sc00959ln123033_51326	_A_G_305976472	2	7.39127	ss715649648	121	7391269	7391389	ss715649648
sc02357ln39054_27381	_C_A_403295445	2	7.5098	ss715650972	121	7509798	7509678	ss715650972
sc00278ln339519_112614	_G_A_169826521	2	8.92777	ss715647790	121	8927773	8927893	ss715647790
sc00278ln339519_121291	_A_G_169835198	2	8.93645	ss715647791	121	8936452	8936572	ss715647791
sc01816ln56763_24221	_C_T_377811056	2	10.1134	ss715641893	121	10113435	10113315	ss715641893
sc02528ln35477_16130	_G_A_409643374	2	10.1671	ss715642802	121	10167055	10167175	ss715642802
sc00423ln252719_20581	_G_A_212308830	2	10.4257	ss715648368	121	10425718	10425598	ss715648368
sc01599ln66886_30614	_G_A_364446975	2	11.1513	ss715650549	121	11151326	11151446	ss715650549
sc00665ln172760_1312	_G_A_263115966	2	11.3468	ss715640220	121	11346778	11346658	ss715640220
sc01388ln81466_50009	_T_C_348904860	2	11.678	ss715650341	121	11677954	11678074	ss715650341
sc00544ln207944_10409	_G_A_240027278	2	11.8326	ss715640055	121	11832591	11832711	ss715640055
sc00544ln207944_169909	_A_G_240186778	2	11.9809	ss715640057	121	11980874	11980994	ss715640057
sc02030ln48628_47144	_A_G_389103375	2	12.036	ss715642165	121	12035976	12035856	ss715642165
sc01914ln52793_14253	_A_G_383172833	2	12.143	ss715642024	121	12143016	12142896	ss715642024
sc01125ln103214_7864	_T_G_324704424	2	12.32	ss715649961	121	12320037	12319917	ss715649961
sc00293ln329559_101253	_T_C_174850784	2	13.2412	ss715647853	121	13241163	13241283	ss715647853
sc01877ln54509_28626	_G_A_381209567	2	15.76	ss715650785	121	15760040	15760160	ss715650785
sc01087ln107144_56327	_G_A_320746964	2	16.5324	ss715649907	121	16532443	16532323	ss715649907
sc01087ln107144_28432	_A_G_320719069	2	16.5594	ss715649906	121	16559404	16559284	ss715649906
sc01087ln107144_18056	_C_T_320708693	2	16.5698	ss715649905	121	16569786	16569666	ss715649905
sc01175ln98944_2354	_A_C_329743268	2	16.7525	ss715640941	121	16752505	16752625	ss715640941
sc01175ln98944_83132	_A_C_329824046	2	16.8373	ss715650064	121	16837292	16837412	ss715650064
sc02785ln29947_5723	_C_T_418040362	2	16.8681	ss715651061	121	16868091	16868211	ss715651061
sc01172ln99052_62857	_A_G_329506693	2	16.9361	ss715650059	121	16936098	16935978	ss715650059
sc00239ln365322_176487	_C_T_156152225	2	17.283	ss715647652	121	17283050	17282930	ss715647652
sc00239ln365322_78160	_G_A_156053898	2	17.3821	ss715647656	121	17382145	17382025	ss715647656
sc00239ln365322_61224	_C_T_156036962	2	17.3989	ss715647655	121	17398930	17398810	ss715647655
sc03557ln18282_16523	_G_A_436232417	2	17.5733	ss715651158	121	17573251	17573131	ss715651158
sc04291ln11863_8473	_C_A_447178431	2	18.5247	ss715651192	121	18524718	18524838	ss715651192
sc00560ln203666_9893	_C_T_243319101	2	21.7098	ss715648826	121	21709790	21709910	ss715648826
sc00560ln203666_40385	_A_G_243349593	2	21.7407	ss715648821	121	21740724	21740844	ss715648821
sc00560ln203666_61288	_G_T_243370496	2	21.7616	ss715648822	121	21761625	21761745	ss715648822
sc00560ln203666_78693	_C_A_243387901	2	21.7784	ss715648823	121	21778438	21778558	ss715648823
sc00560ln203666_93604	_C_T_243402812	2	21.7929	ss715648825	121	21792872	21792992	ss715648825
sc00560ln203666_185558	_A_C_243494766	2	21.8802	ss715648820	121	21880174	21880294	ss715648820
sc00606ln189736_166393	_G_A_252596266	2	22.4135	ss715648920	121	22413473	22413353	ss715648920
sc03359ln20699_15424	_G_A_432374991	2	23.0326	ss715651140	121	23032562	23032682	ss715651140
sc01706ln61325_6682	_A_C_371295017	2	23.0537	ss715650638	121	23053660	23053780	ss715650638
sc01965ln51075_27969	_G_A_385835565	2	23.1672	ss715650858	121	23167167	23167287	ss715650858
sc00500ln220624_155910	_A_G_230765832	2	23.8381	ss715648631	121	23838066	23837946	ss715648631
sc00500ln220624_133674	_A_C_230743596	2	23.8606	ss715648630	121	23860552	23860432	ss715648630
sc00500ln220624_120154	_G_A_230730076	2	23.8741	ss715648628	121	23874073	23873953	ss715648628
sc00500ln220624_64815	_G_A_230674737	2	23.9298	ss715648633	121	23929799	23929679	ss715648633
sc00212ln403531_2814	_C_T_145629402	2	28.994	ss715647526	121	28994008	28994128	ss715647526
sc00212ln403531_136229	_G_A_145762817	2	29.1233	ss715647517	121	29123255	29123375	ss715647517
sc00212ln403531_174650	_G_A_145801238	2	29.1606	ss715647519	121	29160646	29160766	ss715647519
sc00212ln403531_382363	_C_T_146008951	2	29.3618	ss715647530	121	29361800	29361920	ss715647530
sc00897ln131890_21817	_A_G_298065755	2	29.5166	ss715649534	121	29516586	29516466	ss715649534
sc00265ln348200_317995	_A_G_165566119	2	30.3898	ss715647744	121	30389832	30389712	ss715647744
sc00923ln127272_4312	_G_A_301423104	2	31.681	ss715649570	121	31680986	31681106	ss715649570
sc00142ln502928_233890	_G_A_113948464	2	32.8598	ss715647099	121	32859810	32859690	ss715647099
sc00142ln502928_184253	_C_T_113898827	2	32.9092	ss715647098	121	32909193	32909073	ss715647098
sc00142ln502928_50201	_A_G_113764775	2	33.0416	ss715647100	121	33041575	33041455	ss715647100
sc09408ln2116_270	_T_C_468780939	2	33.0965	ss715645157	121	33096490	33096610	ss715645157
sc00046ln768108_719242	_G_A_54515406	2	33.8824	ss715646263	121	33882356	33882476	ss715646263
sc00046ln768108_737400	_C_T_54533564	2	33.9004	ss715646265	121	33900362	33900482	ss715646265
sc03244ln21996_5098	_G_A_429905445	2	33.9445	ss715651128	121	33944507	33944627	ss715651128
sc03244ln21996_14299	_C_A_429914646	2	33.9537	ss715651127	121	33953711	33953831	ss715651127
sc02860ln28465_13771	_C_T_420235590	2	34.0023	ss715651074	121	34002283	34002403	ss715651074
sc00647ln176898_54685	_T_C_260012255	2	34.1406	ss715649049	121	34140636	34140516	ss715649049
sc00456ln240829_192670	_G_A_220620696	2	34.2451	ss715648506	121	34245090	34244970	ss715648506
sc00456ln240829_169091	_A_G_220597117	2	34.2687	ss715648504	121	34268681	34268561	ss715648504
sc00456ln240829_163089	_G_A_220591115	2	34.2747	ss715648503	121	34274681	34274561	ss715648503
sc00456ln240829_155227	_A_C_220583253	2	34.2825	ss715648502	121	34282544	34282424	ss715648502
sc00456ln240829_83535	_C_A_220511561	2	34.3419	ss715648513	121	34341915	34341795	ss715648513
sc00456ln240829_59569	_G_A_220487595	2	34.3652	ss715648511	121	34365226	34365106	ss715648511
sc00452ln242100_236204	_C_T_219696207	2	34.492	ss715648475	121	34491993	34491873	ss715648475
sc00452ln242100_182931	_T_C_219642934	2	34.5448	ss715648470	121	34544753	34544633	ss715648470
sc00452ln242100_112506	_C_T_219572509	2	34.613	ss715648468	121	34613013	34612893	ss715648468
sc00452ln242100_102004	_T_C_219562007	2	34.6236	ss715648467	121	34623650	34623530	ss715648467
sc00452ln242100_66943	_C_T_219526946	2	34.6573	ss715648481	121	34657299	34657179	ss715648481
sc00452ln242100_60890	_T_C_219520893	2	34.6632	ss715648480	121	34663196	34663076	ss715648480
sc00452ln242100_54360	_G_A_219514363	2	34.6697	ss715648478	121	34669728	34669608	ss715648478
sc00452ln242100_29011	_A_C_219489014	2	34.6949	ss715648476	121	34694943	34694823	ss715648476
sc00452ln242100_5455	_T_C_219465458	2	34.7182	ss715648479	121	34718212	34718092	ss715648479
sc01166ln99279_76973	_T_G_328925979	2	34.7468	ss715650047	121	34746785	34746665	ss715650047
sc01166ln99279_21959	_G_A_328870965	2	34.8005	ss715650042	121	34800508	34800388	ss715650042
sc09408ln2116_270	_T_C_468780939	2	34.8919	ss715645157	121	34891937	34891817	ss715645157
sc00301ln323982_311835	_C_A_177672547	2	34.9493	ss715647890	121	34949255	34949135	ss715647890
sc00301ln323982_280725	_A_C_177641437	2	34.9799	ss715647888	121	34979938	34979818	ss715647888
sc00301ln323982_161061	_G_A_177521773	2	35.0972	ss715647884	121	35097211	35097091	ss715647884
sc00233ln373695_273236	_C_T_154039304	2	35.4883	ss715647643	121	35488297	35488417	ss715647643
sc00188ln434451_288209	_G_A_135875582	2	39.552	ss715647409	121	39551998	39551878	ss715647409
sc00160ln486724_415253	_C_T_123058184	2	44.7195	ss715647243	121	44719505	44719625	ss715647243
sc00160ln486724_431436	_G_A_123074367	2	44.7358	ss715647244	121	44735813	44735933	ss715647244
sc00025ln963649_1567	_G_T_35459769	2	44.7969	ss715645959	121	44796910	44797030	ss715645959
sc00025ln963649_15600	_T_C_35473802	2	44.811	ss715645958	121	44811008	44811128	ss715645958
sc00025ln963649_43866	_G_A_35502068	2	44.8391	ss715645963	121	44839085	44839205	ss715645963
sc00025ln963649_99631	_A_C_35557833	2	44.8944	ss715645970	121	44894413	44894533	ss715645970
sc00025ln963649_110617	_C_T_35568819	2	44.9054	ss715645955	121	44905402	44905522	ss715645955
sc00025ln963649_125755	_A_C_35583957	2	44.9205	ss715645956	121	44920542	44920662	ss715645956
sc00038ln842375_5033	_G_A_47257373	2	45.7332	ss715646145	121	45733250	45733370	ss715646145
sc00377ln276023_8639	_G_A_200148529	3	0.565254	ss715648183	121	565254	565134	ss715648183
sc03822ln15668_14358	_C_A_440735518	3	0.577151	ss715644024	121	577151	577031	ss715644024
sc01482ln74353_32215	_A_G_356208327	3	0.886318	ss715650435	121	886318	886198	ss715650435
sc00059ln720534_645626	_A_G_64149180	3	1.00159	ss715646398	121	1001589	1001469	ss715646398
sc00059ln720534_624328	_G_A_64127882	3	1.02281	ss715646397	121	1022814	1022694	ss715646397
sc00059ln720534_580545	_A_G_64084099	3	1.06654	ss715646396	121	1066541	1066421	ss715646396
sc00059ln720534_461954	_T_C_63965508	3	1.17902	ss715646392	121	1179025	1178905	ss715646392
sc00768ln151650_128437	_G_T_279906272	3	3.66159	ss715649326	121	3661586	3661466	ss715649326
sc00768ln151650_119734	_T_C_279897569	3	3.67026	ss715649325	121	3670261	3670141	ss715649325
sc00321ln309586_5299	_T_C_183721855	3	4.08302	ss715647965	121	4083019	4083139	ss715647965
sc00236ln366267_289928	_C_T_155168008	3	9.24599	ss715647646	121	9245989	9246109	ss715647646
sc00349ln291732_158198	_A_C_192308143	3	9.65144	ss715648109	121	9651443	9651323	ss715648109
sc06375ln3614_3124	_C_T_460784476	3	10.0158	ss715644896	121	10015807	10015927	ss715644896
sc00204ln409266_362090	_G_T_142732062	3	10.161	ss715647443	121	10161028	10160908	ss715647443
sc00204ln409266_275401	_T_G_142645373	3	10.2469	ss715647442	121	10246890	10246770	ss715647442
sc00204ln409266_264982	_A_G_142634954	3	10.2564	ss715647440	121	10256360	10256240	ss715647440
sc00204ln409266_254317	_T_C_142624289	3	10.2671	ss715639562	121	10267118	10266998	ss715639562
sc00204ln409266_195932	_G_A_142565904	3	10.3323	ss715647438	121	10332349	10332229	ss715647438
sc00204ln409266_146040	_T_C_142516012	3	10.379	ss715647436	121	10378952	10378832	ss715647436
sc00204ln409266_90541	_C_T_142460513	3	10.4332	ss715647446	121	10433236	10433116	ss715647446
sc01225ln94384_2311	_C_T_334577197	3	10.8645	ss715650135	121	10864482	10864602	ss715650135
sc01225ln94384_41651	_C_A_334616537	3	10.9037	ss715650136	121	10903655	10903775	ss715650136
sc00999ln117802_68609	_G_A_310833470	3	11.0278	ss715649740	121	11027763	11027883	ss715649740
sc00999ln117802_80543	_A_G_310845404	3	11.0397	ss715649741	121	11039696	11039816	ss715649741
sc00049ln755052_29957	_A_C_56121932	3	11.2353	ss715646286	121	11235328	11235448	ss715646286
sc00049ln755052_133206	_A_G_56225181	3	11.3326	ss715646280	121	11332594	11332714	ss715646280
sc00049ln755052_167308	_G_A_56259283	3	11.3657	ss715646281	121	11365698	11365818	ss715646281
sc00049ln755052_269823	_G_A_56361798	3	11.4646	ss715646284	121	11464555	11464675	ss715646284
sc00049ln755052_512680	_T_G_56604655	3	11.6981	ss715646295	121	11698126	11698246	ss715646295
sc00820ln143432_125512	_G_A_287578955	3	11.7886	ss715649410	121	11788584	11788464	ss715649410
sc00368ln282555_23754	_A_G_197651810	3	32.2951	ss715648169	121	32295136	32295016	ss715648169
sc00792ln147667_86011	_T_C_283453739	3	35.5094	ss715649363	121	35509437	35509557	ss715649363
sc00892ln132618_102395	_T_C_297484760	3	38.1854	ss715649522	121	38185399	38185519	ss715649522
sc00460ln239064_52485	_G_A_221441628	3	38.2686	ss715648538	121	38268568	38268688	ss715648538
sc01155ln100314_1547	_T_C_327753131	3	41.923	ss715640919	121	41923015	41923135	ss715640919
sc01155ln100314_86628	_C_T_327838212	3	42.0284	ss715650028	121	42028415	42028535	ss715650028
sc01637ln64942_9681	_A_G_366935116	3	46.1543	ss715650580	121	46154339	46154219	ss715650580
sc00171ln471265_234093	_C_T_128150883	3	49.236	ss715647338	121	49235965	49236085	ss715647338
sc00171ln471265_319856	_C_T_128236646	3	49.3199	ss715647339	121	49319901	49320021	ss715647339
sc09018ln2201_1342	_A_G_467939381	3	49.663	ss715645123	121	49663017	49662897	ss715645123
sc00034ln878273_572052	_G_A_44333271	3	51.7204	ss715646086	121	51720407	51720287	ss715646086
sc00034ln878273_431537	_G_A_44192756	3	51.8619	ss715646083	121	51861882	51861762	ss715646083
sc00034ln878273_378312	_G_A_44139531	3	51.9148	ss715646082	121	51914761	51914641	ss715646082
sc00034ln878273_372626	_A_C_44133845	3	51.9205	ss715646081	121	51920450	51920330	ss715646081
sc01018ln115966_106370	_T_G_313096321	4	0.011228	ss715649768	121	11228	11108	ss715649768
sc01018ln115966_61123	_T_C_313051074	4	0.055102	ss715649776	121	55102	54982	ss715649776
sc01018ln115966_35392	_T_G_313025343	4	0.080243	ss715649773	121	80243	80123	ss715649773
sc00518ln214431_193006	_G_A_234718673	4	0.218264	ss715648682	121	218264	218144	ss715648682
sc00518ln214431_184086	_T_C_234709753	4	0.22712	ss715648681	121	227120	227000	ss715648681
sc00518ln214431_55133	_G_A_234580800	4	0.354742	ss715648686	121	354742	354622	ss715648686
sc00835ln140787_33631	_T_C_289614938	4	0.513912	ss715649430	121	513912	514032	ss715649430
sc00112ln569344_96989	_A_G_97815989	4	1.08596	ss715646916	121	1085963	1086083	ss715646916
sc00112ln569344_161308	_A_C_97880308	4	1.14788	ss715646891	121	1147879	1147999	ss715646891
sc00112ln569344_292205	_A_G_98011205	4	1.2708	ss715646898	121	1270801	1270921	ss715646898
sc00112ln569344_406411	_A_G_98125411	4	1.3864	ss715639413	121	1386399	1386519	ss715639413
sc01149ln100495_19761	_C_T_327168937	4	2.01338	ss715650009	121	2013385	2013505	ss715650009
sc00043ln806145_676201	_G_A_52107132	4	2.23236	ss715646242	121	2232355	2232235	ss715646242
sc00097ln606768_246427	_G_A_89097672	4	3.86362	ss715646787	121	3863618	3863498	ss715646787
sc00097ln606768_150021	_C_T_89001266	4	3.95545	ss715646781	121	3955448	3955328	ss715646781
sc00896ln131961_25516	_G_T_297937493	4	4.42899	ss715640556	121	4428988	4429108	ss715640556
sc03571ln18151_15656	_C_T_436486640	4	4.56329	ss715643858	121	4563286	4563406	ss715643858
sc00222ln388011_16620	_A_G_149604802	4	4.62895	ss715647594	121	4628951	4629071	ss715647594
sc00222ln388011_107253	_G_A_149695435	4	4.71723	ss715647590	121	4717227	4717347	ss715647590
sc00082ln654890_482389	_A_C_79795242	4	9.25915	ss715646644	121	9259154	9259034	ss715646644
sc01183ln98514_84380	_C_T_330615775	4	10.5593	ss715650075	121	10559290	10559170	ss715650075
sc00115ln558238_203837	_G_A_99613678	4	10.8406	ss715646943	121	10840565	10840685	ss715646943
sc00115ln558238_357882	_G_A_99767723	4	10.9849	ss715646944	121	10984914	10985034	ss715646944
sc03989ln14342_6906	_G_A_443228106	4	11.6401	ss715651182	121	11640063	11640183	ss715651182
sc00956ln123145_43339	_G_A_305599124	4	11.9892	ss715649645	121	11989222	11989342	ss715649645
sc00399ln265600_238978	_G_T_206323015	4	12.158	ss715648302	121	12157985	12157865	ss715648302
sc00624ln184183_46132	_G_A_255847471	4	12.4471	ss715648999	121	12447135	12447255	ss715648999
sc00687ln167302_103360	_G_A_266954597	4	12.7048	ss715640244	121	12704800	12704680	ss715640244
sc01034ln113692_70331	_G_A_314897360	4	13.3971	ss715649810	121	13397115	13396995	ss715649810
sc00369ln281554_272652	_C_A_198183263	4	13.6011	ss715648170	121	13601141	13601021	ss715648170
sc01147ln100958_56323	_C_A_327003764	4	17.6761	ss715650004	121	17676058	17676178	ss715650004
sc01084ln107356_18858	_C_A_320387520	4	23.0698	ss715649903	121	23069787	23069907	ss715649903
sc02091ln46560_30535	_G_A_391986934	4	25.2451	ss715650918	121	25245090	25245210	ss715650918
sc02401ln37963_27488	_C_T_404991863	4	26.3149	ss715650990	121	26314880	26314760	ss715650990
sc01996ln50287_16062	_G_A_387395037	4	26.5309	ss715650885	121	26530870	26530750	ss715650885
sc02800ln29618_3512	_G_A_418485303	4	26.643	ss715643132	121	26643021	26642901	ss715643132
sc00868ln136402_29410	_G_A_294183573	4	26.8157	ss715649493	121	26815711	26815831	ss715649493
sc01206ln95832_85180	_C_T_332850661	4	27.4643	ss715650115	121	27464288	27464168	ss715650115
sc01513ln71989_32977	_G_A_358476256	4	27.6908	ss715650468	121	27690774	27690654	ss715650468
sc00980ln121442_55443	_G_A_308547525	4	27.7816	ss715649688	121	27781563	27781683	ss715649688
sc01563ln68923_31048	_C_T_361994801	4	28.2173	ss715641527	121	28217262	28217142	ss715641527
sc01848ln55590_35719	_A_G_379620462	4	29.0485	ss715650761	121	29048520	29048400	ss715650761
sc01158ln99926_51832	_C_T_328103958	4	29.3438	ss715650031	121	29343774	29343894	ss715650031
sc02483ln36436_33872	_A_G_408046187	4	30.0319	ss715642753	121	30031937	30032057	ss715642753
sc00910ln129497_109193	_C_A_299854947	4	30.1415	ss715649549	121	30141516	30141396	ss715649549
sc01523ln71207_2123	_A_G_359161804	4	30.3631	ss715650486	121	30363114	30362994	ss715650486
sc02784ln29988_16940	_A_G_418021591	4	30.3825	ss715643110	121	30382473	30382593	ss715643110
sc00885ln133745_54134	_C_T_296504668	4	30.8908	ss715640536	121	30890815	30890695	ss715640536
sc01553ln69486_61298	_A_C_361332272	4	34.314	ss715650511	121	34313970	34313850	ss715650511
sc03115ln24054_23644	_G_A_426958556	4	34.4786	ss715643436	121	34478594	34478474	ss715643436
sc02093ln46314_8684	_G_A_392058176	4	34.5713	ss715642248	121	34571254	34571134	ss715642248
sc00367ln282611_271520	_C_T_197616965	4	34.6138	ss715639806	121	34613805	34613685	ss715639806
sc00170ln473342_447706	_C_A_127891154	4	37.2807	ss715647337	121	37280702	37280582	ss715647337
sc00170ln473342_228624	_G_T_127672072	4	37.4915	ss715647336	121	37491546	37491426	ss715647336
sc00356ln289747_223537	_G_T_194409711	4	38.0221	ss715648134	121	38022081	38022201	ss715648134
sc00721ln160814_16303	_A_G_272448804	4	41.7142	ss715649202	121	41714154	41714274	ss715649202
sc00716ln161188_99428	_C_A_271727010	4	43.3403	ss715649182	121	43340281	43340401	ss715649182
sc00716ln161188_107618	_T_C_271735200	4	43.3478	ss715649179	121	43347764	43347884	ss715649179
sc00716ln161188_139140	_T_G_271766722	4	43.3828	ss715649180	121	43382798	43382918	ss715649180
sc00548ln206833_175299	_A_G_241021897	4	43.4329	ss715648778	121	43432903	43432783	ss715648778
sc00779ln149779_105659	_A_G_281541703	4	43.5775	ss715649337	121	43577498	43577378	ss715649337
sc00018ln1167623_447914	_G_A_28568408	4	44.3329	ss715645811	121	44332850	44332730	ss715645811
sc00285ln337269_216158	_G_A_172300066	5	0.369942	ss715639687	121	369942	370062	ss715639687
sc00447ln244541_51986	_G_A_218293440	5	1.33173	ss715648463	121	1331732	1331852	ss715648463
sc00927ln127007_103405	_C_T_302030909	5	1.5479	ss715649578	121	1547902	1547782	ss715649578
sc00927ln127007_94589	_T_C_302022093	5	1.55676	ss715649583	121	1556757	1556637	ss715649583
sc00927ln127007_72084	_G_A_301999588	5	1.57761	ss715649582	121	1577612	1577492	ss715649582
sc01178ln98879_16550	_G_A_330054182	5	3.44693	ss715650070	121	3446929	3446809	ss715650070
sc01178ln98879_10187	_T_C_330047819	5	3.45306	ss715650069	121	3453057	3452937	ss715650069
sc00907ln130137_76127	_T_C_299432053	5	3.53448	ss715649545	121	3534483	3534603	ss715649545
sc00316ln314001_293705	_C_A_182453117	5	3.81834	ss715647940	121	3818344	3818224	ss715647940
sc00342ln296813_60825	_C_A_190152527	5	4.29832	ss715648076	121	4298317	4298437	ss715648076
sc00342ln296813_105038	_G_A_190196740	5	4.34382	ss715648062	121	4343815	4343935	ss715648062
sc00342ln296813_172892	_A_C_190264594	5	4.41144	ss715648065	121	4411442	4411562	ss715648065
sc00342ln296813_178409	_T_C_190270111	5	4.41696	ss715648066	121	4416961	4417081	ss715648066
sc00342ln296813_254757	_C_A_190346459	5	4.49161	ss715648072	121	4491611	4491731	ss715648072
sc00342ln296813_292173	_C_T_190383875	5	4.52906	ss715648075	121	4529060	4529180	ss715648075
sc00676ln169706_32348	_C_A_265033151	5	4.62332	ss715649116	121	4623316	4623436	ss715649116
sc00676ln169706_106063	_G_A_265106866	5	4.70988	ss715649111	121	4709875	4709995	ss715649111
sc00676ln169706_120559	_A_G_265121362	5	4.72438	ss715649113	121	4724376	4724496	ss715649113
sc00676ln169706_138384	_A_G_265139187	5	4.74211	ss715649114	121	4742108	4742228	ss715649114
sc01460ln75814_46420	_A_C_354569409	5	4.80876	ss715650411	121	4808764	4808644	ss715650411
sc01058ln111657_84438	_A_G_317614559	5	4.94803	ss715649855	121	4948028	4948148	ss715649855
sc00340ln298498_58475	_C_A_189553448	5	5.03075	ss715648057	121	5030750	5030870	ss715648057
sc00340ln298498_67447	_C_T_189562420	5	5.03973	ss715648058	121	5039727	5039847	ss715648058
sc00340ln298498_109964	_G_A_189604937	5	5.07988	ss715648046	121	5079877	5079997	ss715648046
sc00340ln298498_141309	_C_T_189636282	5	5.10533	ss715648048	121	5105328	5105448	ss715648048
sc00340ln298498_177971	_T_C_189672944	5	5.13792	ss715648050	121	5137916	5138036	ss715648050
sc00340ln298498_195030	_G_A_189690003	5	5.1545	ss715648051	121	5154496	5154616	ss715648051
sc00340ln298498_271117	_G_A_189766090	5	5.2289	ss715648053	121	5228898	5229018	ss715648053
sc00340ln298498_282605	_G_A_189777578	5	5.23998	ss715648054	121	5239981	5240101	ss715648054
sc00515ln215938_121432	_G_A_234000609	5	5.34994	ss715648666	121	5349945	5349825	ss715648666
sc00515ln215938_80762	_G_T_233959939	5	5.39158	ss715648673	121	5391584	5391464	ss715648673
sc00515ln215938_73035	_G_T_233952212	5	5.39931	ss715648672	121	5399313	5399193	ss715648672
sc00515ln215938_37415	_A_G_233916592	5	5.43435	ss715648669	121	5434354	5434234	ss715648669
sc00515ln215938_12634	_A_G_233891811	5	5.4587	ss715648667	121	5458696	5458576	ss715648667
sc00533ln210089_12719	_C_T_237732254	5	5.48319	ss715648734	121	5483193	5483313	ss715648734
sc00533ln210089_82586	_A_G_237802121	5	5.58167	ss715648750	121	5581666	5581786	ss715648750
sc00533ln210089_101826	_A_C_237821361	5	5.60079	ss715648731	121	5600790	5600910	ss715648731
sc00533ln210089_118065	_T_C_237837600	5	5.61703	ss715648733	121	5617029	5617149	ss715648733
sc00533ln210089_178889	_C_T_237898424	5	5.67661	ss715648740	121	5676609	5676729	ss715648740
sc00300ln324130_220025	_A_G_177256607	5	5.80948	ss715647881	121	5809479	5809359	ss715647881
sc00300ln324130_197581	_T_G_177234163	5	5.83193	ss715647880	121	5831928	5831808	ss715647880
sc00243ln362064_261910	_G_A_157694366	5	6.12926	ss715647674	121	6129262	6129142	ss715647674
sc00169ln473620_183469	_T_G_127153297	5	7.17605	ss715647312	121	7176050	7176170	ss715647312
sc00169ln473620_219102	_G_A_127188930	5	7.21052	ss715647313	121	7210522	7210642	ss715647313
sc00169ln473620_224787	_T_C_127194615	5	7.21621	ss715647314	121	7216206	7216326	ss715647314
sc00169ln473620_234099	_T_C_127203927	5	7.22552	ss715647315	121	7225519	7225639	ss715647315
sc00169ln473620_261347	_A_G_127231175	5	7.25164	ss715647316	121	7251643	7251763	ss715647316
sc00169ln473620_366983	_A_G_127336811	5	7.35646	ss715647326	121	7356463	7356583	ss715647326
sc00479ln231931_29785	_T_C_225890037	5	7.68878	ss715648582	121	7688777	7688897	ss715648582
sc00479ln231931_87335	_T_G_225947587	5	7.7466	ss715648583	121	7746600	7746720	ss715648583
sc01583ln68239_7303	_A_G_363342510	5	7.93469	ss715650539	121	7934691	7934811	ss715650539
sc00745ln155853_92235	_C_T_276323613	5	8.14277	ss715649289	121	8142771	8142891	ss715649289
sc00745ln155853_108128	_A_G_276339506	5	8.15867	ss715649286	121	8158670	8158790	ss715649286
sc01761ln59074_618	_C_T_374604560	5	8.28315	ss715650680	121	8283146	8283266	ss715650680
sc01761ln59074_33021	_T_C_374636963	5	8.31518	ss715650679	121	8315184	8315304	ss715650679
sc01165ln99268_36278	_A_G_328786016	5	8.37845	ss715650039	121	8378453	8378573	ss715650039
sc01165ln99268_66715	_G_A_328816453	5	8.40847	ss715650040	121	8408467	8408587	ss715650040
sc00879ln134743_24058	_G_A_295668958	5	8.46885	ss715649509	121	8468846	8468966	ss715649509
sc02810ln29342_5808	_A_C_418782088	5	8.59352	ss715651066	121	8593525	8593405	ss715651066
sc00641ln178767_151765	_A_G_259039819	5	9.01395	ss715649034	121	9013950	9014070	ss715649034
sc00641ln178767_165350	_A_G_259053404	5	9.02756	ss715649037	121	9027558	9027678	ss715649037
sc02712ln31521_23095	_G_A_415805614	5	9.5175	ss715651049	121	9517502	9517622	ss715651049
sc00557ln203839_153046	_A_G_242850992	5	9.84122	ss715648799	121	9841217	9841097	ss715648799
sc00557ln203839_105664	_C_A_242803610	5	9.88302	ss715648797	121	9883016	9882896	ss715648797
sc00557ln203839_81820	_A_C_242779766	5	9.9075	ss715648804	121	9907502	9907382	ss715648804
sc00557ln203839_42106	_G_A_242740052	5	9.94462	ss715648803	121	9944622	9944502	ss715648803
sc00557ln203839_23294	_G_T_242721240	5	9.96265	ss715648801	121	9962652	9962532	ss715648801
sc02002ln49851_36901	_A_G_387716343	5	10.006	ss715650891	121	10006028	10005908	ss715650891
sc02719ln31402_26260	_T_G_416028966	5	10.1025	ss715651051	121	10102525	10102645	ss715651051
sc01064ln110202_26113	_A_G_318223029	5	10.1822	ss715649861	121	10182247	10182127	ss715649861
sc00378ln275756_43888	_C_T_200459801	5	13.0777	ss715648186	121	13077678	13077798	ss715648186
sc00378ln275756_122625	_T_C_200538538	5	13.1549	ss715639812	121	13154911	13155031	ss715639812
sc00757ln154071_57102	_A_G_278149877	5	36.6143	ss715649300	121	36614327	36614207	ss715649300
sc00004ln1947458_271153	_A_G_6725879	5	37.9866	ss715645400	121	37986622	37986742	ss715645400
sc00004ln1947458_395321	_A_G_6850047	5	38.1085	ss715645411	121	38108517	38108637	ss715645411
sc00004ln1947458_421159	_C_T_6875885	5	38.134	ss715645414	121	38134038	38134158	ss715645414
sc00004ln1947458_465063	_A_G_6919789	5	38.1769	ss715645417	121	38176866	38176986	ss715645417
sc00004ln1947458_533877	_C_A_6988603	5	38.2451	ss715645424	121	38245137	38245257	ss715645424
sc00004ln1947458_573701	_C_A_7028427	5	38.2854	ss715645428	121	38285445	38285565	ss715645428
sc00004ln1947458_833614	_G_A_7288340	5	38.5406	ss715645449	121	38540623	38540743	ss715645449
sc00004ln1947458_846652	_A_G_7301378	5	38.5537	ss715645450	121	38553674	38553794	ss715645450
sc00004ln1947458_855559	_G_A_7310285	5	38.5626	ss715645451	121	38562583	38562703	ss715645451
sc00004ln1947458_883632	_C_T_7338358	5	38.5907	ss715645454	121	38590664	38590784	ss715645454
sc00004ln1947458_923695	_A_C_7378421	5	38.6302	ss715645459	121	38630167	38630287	ss715645459
sc00004ln1947458_945872	_G_A_7400598	5	38.6521	ss715645461	121	38652118	38652238	ss715645461
sc00004ln1947458_959887	_A_G_7414613	5	38.6662	ss715645462	121	38666153	38666273	ss715645462
sc00004ln1947458_1001295	_G_A_7456021	5	38.7065	ss715645306	121	38706532	38706652	ss715645306
sc00004ln1947458_1011321	_C_T_7466047	5	38.7166	ss715645307	121	38716561	38716681	ss715645307
sc00004ln1947458_1019379	_A_G_7474105	5	38.7246	ss715645308	121	38724624	38724744	ss715645308
sc00004ln1947458_1245044	_C_T_7699770	5	39.0054	ss715645318	121	39005382	39005502	ss715645318
sc00004ln1947458_1259789	_C_A_7714515	5	39.0201	ss715645319	121	39020128	39020248	ss715645319
sc00004ln1947458_1266963	_A_G_7721689	5	39.0273	ss715645320	121	39027302	39027422	ss715645320
sc00004ln1947458_1275375	_G_A_7730101	5	39.0356	ss715645321	121	39035596	39035716	ss715645321
sc00004ln1947458_1283790	_G_A_7738516	5	39.044	ss715645322	121	39044014	39044134	ss715645322
sc00004ln1947458_1295956	_A_C_7750682	5	39.0553	ss715645323	121	39055302	39055422	ss715645323
sc00004ln1947458_1352117	_C_T_7806843	5	39.1115	ss715645331	121	39111485	39111605	ss715645331
sc00004ln1947458_1425073	_G_A_7879799	5	39.1828	ss715645338	121	39182780	39182900	ss715645338
sc00004ln1947458_1442415	_A_G_7897141	5	39.2	ss715645340	121	39199967	39200087	ss715645340
sc00004ln1947458_1525278	_A_G_7980004	5	39.283	ss715645348	121	39283029	39283149	ss715645348
sc00004ln1947458_1534966	_T_C_7989692	5	39.2927	ss715645349	121	39292723	39292843	ss715645349
sc00004ln1947458_1590601	_G_A_8045327	5	39.3475	ss715645356	121	39347456	39347576	ss715645356
sc00004ln1947458_1597184	_G_A_8051910	5	39.3617	ss715645357	121	39361716	39361836	ss715645357
sc00004ln1947458_1611253	_G_A_8065979	5	39.3757	ss715645359	121	39375686	39375806	ss715645359
sc00004ln1947458_1639136	_A_G_8093862	5	39.4034	ss715645362	121	39403353	39403473	ss715645362
sc00004ln1947458_1705471	_C_T_8160197	5	39.469	ss715645369	121	39468964	39469084	ss715645369
sc00004ln1947458_1716049	_A_G_8170775	5	39.4792	ss715645370	121	39479201	39479320	ss715645370
sc00004ln1947458_1727688	_G_A_8182414	5	39.4908	ss715645372	121	39490839	39490959	ss715645372
sc00004ln1947458_1744293	_A_G_8199019	5	39.5074	ss715645375	121	39507446	39507566	ss715645375
sc00004ln1947458_1751142	_G_A_8205868	5	39.5143	ss715645376	121	39514300	39514420	ss715645376
sc00090ln635406_126333	_A_G_84632151	5	40.0995	ss715646692	121	40099516	40099636	ss715646692
sc00090ln635406_149082	_G_T_84654900	5	40.1223	ss715646695	121	40122270	40122390	ss715646695
sc00090ln635406_162458	_C_T_84668276	5	40.1357	ss715646698	121	40135654	40135774	ss715646698
sc00090ln635406_168660	_G_A_84674478	5	40.1419	ss715646699	121	40141857	40141977	ss715646699
sc00090ln635406_299612	_C_T_84805430	5	40.2657	ss715646713	121	40265651	40265771	ss715646713
sc00058ln727328_382126	_T_G_63158352	6	24.1941	ss715646383	121	24194054	24193934	ss715646383
sc00058ln727328_322185	_C_T_63098411	6	24.2553	ss715646379	121	24255334	24255214	ss715646379
sc00058ln727328_310081	_G_T_63086307	6	24.2674	ss715646378	121	24267441	24267321	ss715646378
sc00058ln727328_239756	_C_T_63015982	6	24.3361	ss715646375	121	24336099	24335979	ss715646375
sc00060ln715437_126918	_A_G_64351006	6	24.6945	ss715646400	121	24694534	24694654	ss715646400
sc00060ln715437_153118	_A_G_64377206	6	24.7191	ss715646402	121	24719063	24719183	ss715646402
sc00060ln715437_180323	_G_T_64404411	6	24.7463	ss715646404	121	24746273	24746393	ss715646404
sc00060ln715437_397321	_A_G_64621409	6	24.951	ss715646420	121	24950978	24951098	ss715646420
sc00060ln715437_416433	_A_C_64640521	6	24.9695	ss715646421	121	24969488	24969608	ss715646421
sc00060ln715437_444449	_A_G_64668537	6	24.9979	ss715639315	121	24997912	24998032	ss715639315
sc00060ln715437_479352	_G_A_64703440	6	25.0317	ss715646426	121	25031668	25031788	ss715646426
sc00060ln715437_488756	_T_C_64712844	6	25.0411	ss715646427	121	25041072	25041192	ss715646427
sc00060ln715437_498542	_G_A_64722630	6	25.0509	ss715646428	121	25050858	25050978	ss715646428
sc00060ln715437_522539	_G_T_64746627	6	25.0745	ss715646430	121	25074534	25074654	ss715646430
sc00454ln242044_213144	_C_T_220157286	6	25.4396	ss715648491	121	25439630	25439510	ss715648491
sc00454ln242044_175624	_C_T_220119766	6	25.4772	ss715648488	121	25477158	25477038	ss715648488
sc00017ln1175502_990307	_A_G_27935299	6	25.8165	ss715645797	121	25816530	25816410	ss715645797
sc00017ln1175502_980385	_G_A_27925377	6	25.8264	ss715645796	121	25826449	25826329	ss715645796
sc00012ln1449677_460365	_C_T_20526230	6	27.7512	ss715645672	121	27751233	27751353	ss715645672
sc00086ln651208_419788	_T_C_82346916	6	31.7488	ss715646668	121	31748838	31748958	ss715646668
sc00086ln651208_469943	_T_C_82397071	6	31.7992	ss715646671	121	31799207	31799327	ss715646671
sc00431ln249067_187173	_G_A_214483031	7	0.06158	ss715648393	121	61580	61460	ss715648393
sc00431ln249067_152199	_T_C_214448057	7	0.095763	ss715648390	121	95763	95643	ss715648390
sc00431ln249067_106782	_G_A_214402640	7	0.140518	ss715648384	121	140518	140398	ss715648384
sc00431ln249067_99164	_A_G_214395022	7	0.148137	ss715648401	121	148137	148017	ss715648401
sc00431ln249067_56150	_G_A_214352008	7	0.190597	ss715648399	121	190597	190477	ss715648399
sc00431ln249067_39949	_C_T_214335807	7	0.2068	ss715648397	121	206800	206680	ss715648397
sc00014ln1397360_275493	_G_A_23214409	7	0.517893	ss715645682	121	517893	518013	ss715645682
sc00014ln1397360_336271	_T_C_23275187	7	0.570544	ss715645684	121	570544	570664	ss715645684
sc00014ln1397360_662896	_G_T_23601812	7	0.888482	ss715645692	121	888482	888602	ss715645692
sc00014ln1397360_725586	_A_G_23664502	7	0.950409	ss715645696	121	950409	950529	ss715645696
sc00014ln1397360_756280	_T_C_23695196	7	0.981108	ss715645698	121	981108	981228	ss715645698
sc00052ln745181_369441	_T_C_58711908	7	3.46612	ss715646352	121	3466123	3466243	ss715646352
sc00052ln745181_677548	_T_C_59020015	7	3.76995	ss715646355	121	3769948	3770068	ss715646355
sc00064ln701495_662876	_A_C_67732192	7	4.03132	ss715646475	121	4031322	4031202	ss715646475
sc00064ln701495_645202	_A_G_67714518	7	4.04847	ss715646473	121	4048469	4048349	ss715646473
sc00064ln701495_638106	_T_C_67707422	7	4.05556	ss715646472	121	4055565	4055445	ss715646472
sc00064ln701495_629659	_T_C_67698975	7	4.06401	ss715646471	121	4064014	4063894	ss715646471
sc00064ln701495_548353	_A_G_67617669	7	4.1444	ss715646464	121	4144405	4144285	ss715646464
sc00064ln701495_502718	_T_C_67572034	7	4.18844	ss715646463	121	4188445	4188325	ss715646463
sc00064ln701495_368507	_G_A_67437823	7	4.31744	ss715646455	121	4317440	4317320	ss715646455
sc00583ln198651_1233	_G_A_247952624	7	4.62531	ss715648886	121	4625306	4625426	ss715648886
sc00583ln198651_110116	_A_G_248061507	7	4.74207	ss715648885	121	4742067	4742187	ss715648885
sc00260ln351626_143354	_A_C_163639550	7	9.33878	ss715647723	121	9338779	9338659	ss715647723
sc00327ln306820_257821	_C_T_185821957	7	10.8235	ss715647989	121	10823543	10823423	ss715647989
sc01851ln55374_22395	_G_A_379773766	7	24.5274	ss715641940	121	24527358	24527238	ss715641940
sc00252ln356151_316956	_G_A_160981257	7	38.1812	ss715647700	121	38181204	38181324	ss715647700
sc00252ln356151_332469	_A_G_160996770	7	38.1959	ss715647701	121	38195936	38196056	ss715647701
sc00659ln174637_29312	_T_G_262099636	7	38.4397	ss715649079	121	38439674	38439554	ss715649079
sc00659ln174637_1647	_G_A_262071971	7	38.4673	ss715649077	121	38467316	38467196	ss715649077
sc00403ln261324_212836	_C_T_207348804	7	38.5216	ss715639847	121	38521560	38521440	ss715639847
sc00403ln261324_178849	_A_C_207314817	7	38.5571	ss715648307	121	38557072	38556952	ss715648307
sc00403ln261324_29888	_T_C_207165856	7	38.7008	ss715648310	121	38700768	38700648	ss715648310
sc00701ln164739_86002	_G_A_269264751	7	38.8282	ss715640271	121	38828175	38828295	ss715640271
sc00701ln164739_145939	_C_T_269324688	7	38.8874	ss715649164	121	38887424	38887544	ss715649164
sc00853ln138233_81612	_G_A_292173871	7	39.2952	ss715640487	121	39295233	39295353	ss715640487
sc00138ln510194_1954	_G_A_111687137	7	41.6103	ss715639467	121	41610308	41610428	ss715639467
sc00013ln1423374_1157977	_A_C_22673519	7	42.3845	ss715639235	121	42384459	42384339	ss715639235
sc00013ln1423374_1039523	_G_A_22555065	7	42.4959	ss715639231	121	42495872	42495752	ss715639231
sc00469ln235093_128558	_G_A_223650123	7	46.6971	ss715648553	121	46697119	46696999	ss715648553
sc00339ln298666_189468	_G_A_189385775	7	46.9865	ss715648044	121	46986481	46986361	ss715648044
sc00339ln298666_59263	_T_C_189255570	7	47.1154	ss715648045	121	47115412	47115292	ss715648045
sc00021ln1025434_93724	_A_G_31570162	7	47.2851	ss715645851	121	47285062	47285182	ss715645851
sc00021ln1025434_134283	_G_T_31610721	7	47.3257	ss715645840	121	47325742	47325862	ss715645840
sc00021ln1025434_240553	_A_G_31716991	7	47.436	ss715645842	121	47436038	47436158	ss715645842
sc00021ln1025434_280672	_C_A_31757110	7	47.4754	ss715645843	121	47475405	47475525	ss715645843
sc00021ln1025434_318975	_C_T_31795413	7	47.5132	ss715645845	121	47513205	47513325	ss715645845
sc00021ln1025434_384007	_C_A_31860445	7	47.5772	ss715645846	121	47577231	47577351	ss715645846
sc00021ln1025434_407784	_C_T_31884222	7	47.5992	ss715645847	121	47599209	47599329	ss715645847
sc00655ln175835_124295	_C_T_261493195	7	48.3173	ss715649069	121	48317283	48317403	ss715649069
sc00478ln232123_168744	_T_G_225796873	7	48.4451	ss715648571	121	48445145	48445025	ss715648571
sc00478ln232123_163212	_A_G_225791341	7	48.4503	ss715648570	121	48450339	48450219	ss715648570
sc00478ln232123_61857	_G_A_225689986	7	48.5498	ss715648576	121	48549750	48549630	ss715648576
sc00028ln943921_801726	_T_G_39128491	7	48.7904	ss715646026	121	48790372	48790252	ss715646026
sc00028ln943921_784703	_C_T_39111468	7	48.8069	ss715646025	121	48806910	48806790	ss715646025
sc00028ln943921_742686	_C_A_39069451	7	48.8496	ss715646024	121	48849610	48849490	ss715646024
sc00028ln943921_664363	_T_C_38991128	7	48.9275	ss715646020	121	48927496	48927376	ss715646020
sc00002ln2152649_556403	_C_T_2728454	7	50.1325	ss715645239	121	50132528	50132648	ss715645239
sc00002ln2152649_1448061	_A_G_3620112	7	51.0791	ss715645213	121	51079111	51079231	ss715645213
sc00089ln640327_337232	_A_C_84202723	8	0.462097	ss715646680	121	462097	462217	ss715646680
sc00089ln640327_372918	_C_T_84238409	8	0.497385	ss715646684	121	497385	497505	ss715646684
SAS13		8	2.34942			2349419
SH18		8	2.76164			2761640
sc00065ln699804_381974	_G_A_68152785	8	2.80126	ss715646485	121	2801265	2801145	ss715646485
SBB14		8	2.81057			2810566
sc00065ln699804_348798	_A_G_68119609	8	2.83375	ss715646481	121	2833748	2833628	ss715646481
sc00065ln699804_339284	_G_A_68110095	8	2.84327	ss715646480	121	2843266	2843146	ss715646480
sc00020ln1038212_979173	_T_C_31417399	8	2.88774	ss715645838	121	2887738	2887618	ss715645838
sc00020ln1038212_942609	_G_A_31380835	8	2.92265	ss715645836	121	2922646	2922526	ss715645836
sc00020ln1038212_936100	_A_G_31374326	8	2.92916	ss715645835	121	2929155	2929035	ss715645835
sc00020ln1038212_840377	_G_A_31278603	8	3.02062	ss715645832	121	3020616	3020496	ss715645832
sc00101ln599358_4090	_C_A_91273529	8	5.15062	ss715639408	121	5150618	5150738	ss715639408
sc00101ln599358_358082	_A_G_91627521	8	5.50261	ss715646830	121	5502606	5502726	ss715646830
sc00101ln599358_441684	_G_A_91711123	8	5.58506	ss715646831	121	5585056	5585176	ss715646831
sc00306ln321620_316617	_G_A_179292244	8	6.39168	ss715639719	121	6391685	6391805	ss715639719
sc00378ln275756_273833	_C_T_200689746	8	26.6735	ss715648185	121	26673452	26673572	ss715648185
sc00384ln271106_116652	_A_G_202180048	8	49.9589	ss715639819	121	49958877	49958757	ss715639819
sc09016ln2203_841	_T_C_467934474	8	50.1262	ss715645122	121	50126228	50126348	ss715645122
sc00944ln124871_28500	_G_A_304096184	8	50.1734	ss715649619	121	50173422	50173302	ss715649619
sc00161ln483464_72537	_A_G_123202192	8	52.4438	ss715647251	121	52443766	52443646	ss715647251
sc00341ln298231_187936	_G_A_189981407	8	53.3136	ss715648061	121	53313611	53313491	ss715648061
sc00083ln654812_284340	_A_G_80252083	8	55.2191	ss715646645	121	55219125	55219245	ss715646645
sc00083ln654812_568343	_A_G_80536086	8	55.4975	ss715646651	121	55497519	55497639	ss715646651
sc00071ln681296_367947	_T_C_72290958	8	56.6328	ss715646528	121	56632752	56632872	ss715646528
sc00071ln681296_379901	_G_A_72302912	8	56.6448	ss715646529	121	56644822	56644942	ss715646529
sc00071ln681296_590679	_G_A_72513690	8	56.855	ss715646534	121	56855050	56855170	ss715646534
sc00068ln689895_502379	_G_A_70361908	8	57.1299	ss715646508	121	57129910	57129790	ss715646508
sc00068ln689895_402490	_T_C_70262019	8	57.2291	ss715646504	121	57229095	57228975	ss715646504
sc00068ln689895_351247	_A_G_70210776	8	57.2799	ss715646503	121	57279874	57279754	ss715646503
sc00068ln689895_85064	_G_A_69944593	8	57.5464	ss715646515	121	57546402	57546282	ss715646515
sc00035ln877458_174406	_A_G_44813898	8	57.8086	ss715646091	121	57808646	57808766	ss715646091
sc00035ln877458_235773	_T_G_44875265	8	57.8703	ss715646092	121	57870275	57870395	ss715646092
sc00035ln877458_309200	_A_G_44948692	8	57.9419	ss715646095	121	57941865	57941985	ss715646095
sc00035ln877458_374317	_A_C_45013809	8	58.0065	ss715646101	121	58006465	58006585	ss715646101
sc00035ln877458_667026	_A_G_45306518	8	58.2866	ss715646111	121	58286568	58286688	ss715646111
sc00035ln877458_856965	_C_T_45496457	8	58.4745	ss715646121	121	58474497	58474617	ss715646121
sc00091ln623366_134361	_G_T_85275585	8	58.6025	ss715646750	121	58602494	58602614	ss715646750
sc00091ln623366_244751	_A_G_85385975	8	58.7037	ss715646758	121	58703738	58703858	ss715646758
sc00091ln623366_314892	_T_C_85456116	8	58.7726	ss715646761	121	58772554	58772674	ss715646761
sc00091ln623366_492344	_A_G_85633568	8	58.9415	ss715646767	121	58941526	58941646	ss715646767
sc00187ln435150_232820	_T_C_135385043	8	59.2707	ss715647398	121	59270706	59270586	ss715647398
sc00187ln435150_172862	_C_T_135325085	8	59.3297	ss715647393	121	59329684	59329564	ss715647393
sc00187ln435150_129314	_A_G_135281537	8	59.3699	ss715647387	121	59369948	59369828	ss715647387
sc00187ln435150_107775	_T_C_135259998	8	59.3915	ss715647386	121	59391489	59391369	ss715647386
sc00187ln435150_76559	_G_A_135228782	8	59.4215	ss715647406	121	59421453	59421333	ss715647406
sc01730ln60519_17555	_C_T_372768027	8	59.6138	ss715650658	121	59613810	59613930	ss715650658
sc00602ln191605_64706	_C_T_251730410	9	20.0551	ss715648916	121	20055067	20055187	ss715648916
sc00538ln208796_6299	_A_C_238772723	9	20.5777	ss715648756	121	20577694	20577574	ss715648756
sc00029ln929757_113157	_C_T_39383843	9	21.4017	ss715646037	121	21401669	21401789	ss715646037
sc00029ln929757_307840	_A_C_39578526	9	21.5995	ss715646039	121	21599511	21599631	ss715646039
sc00848ln138886_135985	_G_A_291535409	9	24.876	ss715640478	121	24876021	24875901	ss715640478
sc00030ln901868_598673	_A_C_40799116	9	25.3853	ss715646055	121	25385252	25385132	ss715646055
sc00225ln381920_71807	_C_A_150814157	9	27.0185	ss715647620	121	27018511	27018631	ss715647620
sc00717ln161010_9238	_G_A_271798008	9	31.8217	ss715649185	121	31821699	31821579	ss715649185
sc00226ln381215_20557	_G_A_151144827	9	31.8523	ss715647623	121	31852267	31852387	ss715647623
sc00226ln381215_45974	_A_G_151170244	9	31.9043	ss715647624	121	31904315	31904435	ss715647624
sc08659ln2293_2199	_A_C_467133481	9	32.7415	ss715645097	121	32741513	32741633	ss715645097
sc00011ln1496550_365289	_A_G_18934604	9	32.748	ss715645628	121	32747953	32748073	ss715645628
sc00011ln1496550_382746	_G_A_18952061	9	32.7654	ss715645629	121	32765417	32765537	ss715645629
sc00011ln1496550_413632	_A_G_18982947	9	32.7965	ss715645631	121	32796538	32796658	ss715645631
sc00011ln1496550_440753	_C_T_19010068	9	32.8232	ss715645632	121	32823232	32823352	ss715645632
sc00032ln883219_505020	_C_T_42499958	9	35.0108	ss715639265	121	35010824	35010944	ss715639265
sc00032ln883219_822164	_G_A_42817102	9	35.3207	ss715646072	121	35320663	35320783	ss715646072
sc00015ln1350335_684485	_G_A_25020761	9	36.1756	ss715645719	121	36175584	36175704	ss715645719
sc01651ln64453_35116	_A_G_367866893	10	0.190578	ss715641659	121	190578	190698	ss715641659
sc00996ln118235_22224	_A_G_310432679	10	0.376863	ss715640711	121	376863	376983	ss715640711
sc00807ln146095_83720	_A_G_285653993	10	5.68969	ss715649391	121	5689686	5689806	ss715649391
sc00807ln146095_108233	_C_T_285678506	10	5.71382	ss715649389	121	5713824	5713944	ss715649389
sc00350ln291553_51015	_C_T_192492692	10	6.6993	ss715639776	121	6699303	6699183	ss715639776
sc00480ln229997_5420	_A_C_226097603	10	39.437	ss715648594	121	39436995	39436875	ss715648594
sc00051ln745799_85784	_T_G_57682452	10	39.5276	ss715646349	121	39527572	39527692	ss715646349
sc00051ln745799_220340	_A_G_57817008	10	39.6606	ss715646324	121	39660637	39660757	ss715646324
sc00051ln745799_359025	_T_C_57955693	10	39.797	ss715646330	121	39796958	39797078	ss715646330
sc00051ln745799_537307	_C_T_58133975	10	39.9721	ss715646341	121	39972123	39972243	ss715646341
sc00006ln1798808_183339	_A_G_10414804	10	40.9168	ss715645505	121	40916772	40916892	ss715645505
sc00006ln1798808_212015	_C_A_10443480	10	40.9453	ss715645508	121	40945280	40945400	ss715645508
sc00006ln1798808_286665	_A_G_10518130	10	41.0172	ss715645513	121	41017187	41017307	ss715645513
sc00006ln1798808_472545	_A_G_10704010	10	41.205	ss715645524	121	41204992	41205112	ss715645524
sc00006ln1798808_1431235	_A_G_11662700	10	42.153	ss715645496	121	42152965	42153085	ss715645496
sc00006ln1798808_1788247	_A_G_12019712	10	42.5156	ss715645504	121	42515577	42515697	ss715645504
sc00186ln436341_291059	_T_C_135006941	10	42.9832	ss715647381	121	42983249	42983369	ss715647381
sc00186ln436341_356682	_A_G_135072564	10	43.0416	ss715647382	121	43041622	43041742	ss715647382
sc01037ln113513_48090	_C_A_315216161	10	43.1943	ss715649822	121	43194346	43194466	ss715649822
sc01037ln113513_66838	_C_A_315234909	10	43.2131	ss715649823	121	43213101	43213221	ss715649823
sc00007ln1695141_1345595	_G_A_13375868	11	4.49807	ss715645544	121	4498066	4498186	ss715645544
sc00007ln1695141_1352459	_C_T_13382732	11	4.50463	ss715645545	121	4504634	4504754	ss715645545
sc00007ln1695141_1358942	_G_A_13389215	11	4.51112	ss715645546	121	4511121	4511241	ss715645546
sc00007ln1695141_1367176	_C_A_13397449	11	4.51936	ss715645547	121	4519359	4519479	ss715645547
sc00007ln1695141_1378335	_A_G_13408608	11	4.53051	ss715645548	121	4530514	4530634	ss715645548
sc00007ln1695141_1394703	_G_A_13424976	11	4.54662	ss715645549	121	4546622	4546742	ss715645549
sc00007ln1695141_1496836	_C_A_13527109	11	4.64762	ss715645555	121	4647617	4647737	ss715645555
sc00685ln167428_105636	_C_T_266622017	11	5.01767	ss715649139	121	5017674	5017554	ss715649139
sc00685ln167428_87929	_C_T_266604310	11	5.03453	ss715649143	121	5034528	5034408	ss715649143
sc00685ln167428_71168	_A_C_266587549	11	5.05067	ss715649142	122	5050674	5050553	ss715649142
sc00685ln167428_63836	_G_A_266580217	11	5.05801	ss715649141	121	5058012	5057892	ss715649141
sc00685ln167428_38757	_A_G_266555138	11	5.08185	ss715649140	121	5081854	5081734	ss715649140
sc00087ln646188_197333	_G_A_82775669	11	6.12166	ss715646672	121	6121659	6121779	ss715646672
sc00966ln122702_28890	_G_A_306814201	11	29.738	ss715649662	121	29738038	29737918	ss715649662
sc01078ln107960_20344	_C_T_319742815	11	43.4893	ss715649886	121	43489271	43489151	ss715649886
sc00209ln406963_22770	_C_A_144432787	11	45.0187	ss715647465	121	45018735	45018855	ss715647465
sc00209ln406963_185939	_G_A_144595956	11	45.1782	ss715647464	121	45178191	45178311	ss715647464
sc00784ln148583_115308	_C_A_282297622	11	45.5052	ss715649352	121	45505166	45505286	ss715649352
sc01810ln57050_7025	_C_T_377452086	11	45.5546	ss715650720	121	45554584	45554704	ss715650720
sc01810ln57050_24279	_A_G_377469340	11	45.5718	ss715650717	121	45571838	45571958	ss715650717
sc00568ln202252_166304	_G_A_245100626	11	45.8287	ss715648856	121	45828674	45828794	ss715648856
sc00634ln181279_170662	_T_G_257797286	11	45.9003	ss715640170	122	45900344	45900223	ss715640170
sc00345ln293515_40993	_T_C_191019084	11	46.1782	ss715639767	121	46178194	46178314	ss715639767
sc00345ln293515_65226	_G_A_191043317	11	46.2015	ss715648089	121	46201549	46201669	ss715648089
sc00345ln293515_72928	_C_A_191051019	11	46.2093	ss715648090	121	46209252	46209372	ss715648090
sc00345ln293515_106647	_A_G_191084738	11	46.2424	ss715648079	121	46242412	46242532	ss715648079
sc00345ln293515_144569	_G_A_191122660	11	46.2781	ss715648080	121	46278106	46278226	ss715648080
sc00345ln293515_187359	_A_C_191165450	11	46.3188	ss715648082	121	46318819	46318939	ss715648082
sc00345ln293515_193931	_A_G_191172022	11	46.3254	ss715648083	121	46325392	46325512	ss715648083
sc00345ln293515_211253	_T_C_191189344	11	46.3426	ss715648084	121	46342570	46342690	ss715648084
sc00345ln293515_248038	_A_C_191226129	11	46.379	ss715648086	121	46378951	46379071	ss715648086
sc00206ln407767_168453	_G_A_143355918	11	46.6679	ss715647451	121	46667922	46667802	ss715647451
sc00733ln158243_112892	_C_T_274461500	11	47.2892	ss715640322	121	47289190	47289070	ss715640322
sc00733ln158243_72091	_A_G_274420699	11	47.3304	ss715649253	121	47330350	47330230	ss715649253
sc00733ln158243_10639	_C_T_274359247	11	47.3908	ss715649249	121	47390815	47390695	ss715649249
sc00992ln119304_109010	_C_T_310044208	11	47.432	ss715649719	121	47432025	47431905	ss715649719
sc00992ln119304_54838	_A_C_309990036	11	47.4849	ss715649721	121	47484872	47484752	ss715649721
sc00653ln175897_16486	_G_A_261033617	11	47.5859	ss715649064	121	47585944	47586064	ss715649064
sc00346ln293441_269534	_C_T_191541140	11	47.7687	ss715648096	121	47768711	47768591	ss715648096
sc00346ln293441_31888	_G_A_191303494	11	47.9949	ss715648099	121	47994890	47994770	ss715648099
sc01089ln106922_35532	_A_C_320940466	11	48.2164	ss715649909	122	48216420	48216299	ss715649909
sc01089ln106922_30683	_A_G_320935617	11	48.2213	ss715640836	121	48221314	48221194	ss715640836
sc00844ln139440_90614	_G_A_290933535	11	48.419	ss715649459	121	48418977	48418857	ss715649459
sc00844ln139440_41480	_G_A_290884401	11	48.4689	ss715649458	121	48468904	48468784	ss715649458
sc00844ln139440_34413	_G_A_290877334	11	48.4764	ss715649457	121	48476408	48476288	ss715649457
sc00418ln255472_36179	_T_C_211051790	11	48.547	ss715648349	121	48546954	48547074	ss715648349
sc00418ln255472_49970	_A_G_211065581	11	48.5603	ss715648350	121	48560314	48560434	ss715648350
sc00418ln255472_79205	_G_A_211094816	11	48.5885	ss715648351	121	48588520	48588640	ss715648351
sc00418ln255472_153753	_G_A_211169364	11	48.6603	ss715648345	121	48660324	48660444	ss715648345
sc00418ln255472_173904	_T_C_211189515	11	48.6802	ss715648346	121	48680230	48680350	ss715648346
sc00418ln255472_209351	_A_G_211224962	11	48.7147	ss715648348	121	48714713	48714833	ss715648348
sc00287ln334996_16931	_T_C_172773579	11	48.8769	ss715639694	121	48876885	48876765	ss715639694
sc01907ln52869_42865	_A_C_382831719	11	48.9427	ss715650816	121	48942723	48942843	ss715650816
sc01239ln92639_63906	_T_C_335949076	11	49.0203	ss715650160	121	49020286	49020406	ss715650160
sc02820ln29164_14355	_C_A_419083582
sc09534ln2098_519	_C_A_469046441
sc00064ln701495_151747	_A_G_67221063
sc00065ln699804_330250	_G_A_68101061
sc00548ln206833_167425	_G_A_241014023
sc00039ln840544_568187	_C_T_48662902
sc00456ln240829_104917	_T_C_220532943

## Sheet: Markers on PV08
_NAME_	suffix	Chromosome	Mbp	NCBI_Number	Length	Start	Stop	NCBI_Number
sc00089ln640327_337232	_A_C_84202723	8	0.462097	ss715646680	121	462097	462217	ss715646680
sc00089ln640327_372918	_C_T_84238409	8	0.497385	ss715646684	121	497385	497505	ss715646684
SAS13		8	2.34942			2349419
SH18		8	2.76164			2761640
sc00065ln699804_381974	_G_A_68152785	8	2.80126	ss715646485	121	2801265	2801145	ss715646485
SBB14		8	2.81057			2810566
sc00065ln699804_348798	_A_G_68119609	8	2.83375	ss715646481	121	2833748	2833628	ss715646481
sc00065ln699804_339284	_G_A_68110095	8	2.84327	ss715646480	121	2843266	2843146	ss715646480
sc00020ln1038212_979173	_T_C_31417399	8	2.88774	ss715645838	121	2887738	2887618	ss715645838
sc00020ln1038212_942609	_G_A_31380835	8	2.92265	ss715645836	121	2922646	2922526	ss715645836
sc00020ln1038212_936100	_A_G_31374326	8	2.92916	ss715645835	121	2929155	2929035	ss715645835
sc00020ln1038212_840377	_G_A_31278603	8	3.02062	ss715645832	121	3020616	3020496	ss715645832
sc00101ln599358_4090	_C_A_91273529	8	5.15062	ss715639408	121	5150618	5150738	ss715639408
sc00101ln599358_358082	_A_G_91627521	8	5.50261	ss715646830	121	5502606	5502726	ss715646830
sc00101ln599358_441684	_G_A_91711123	8	5.58506	ss715646831	121	5585056	5585176	ss715646831
sc00306ln321620_316617	_G_A_179292244	8	6.39168	ss715639719	121	6391685	6391805	ss715639719
sc00378ln275756_273833	_C_T_200689746	8	26.6735	ss715648185	121	26673452	26673572	ss715648185
sc00384ln271106_116652	_A_G_202180048	8	49.9589	ss715639819	121	49958877	49958757	ss715639819
sc09016ln2203_841	_T_C_467934474	8	50.1262	ss715645122	121	50126228	50126348	ss715645122
sc00944ln124871_28500	_G_A_304096184	8	50.1734	ss715649619	121	50173422	50173302	ss715649619
sc00161ln483464_72537	_A_G_123202192	8	52.4438	ss715647251	121	52443766	52443646	ss715647251
sc00341ln298231_187936	_G_A_189981407	8	53.3136	ss715648061	121	53313611	53313491	ss715648061
sc00083ln654812_284340	_A_G_80252083	8	55.2191	ss715646645	121	55219125	55219245	ss715646645
sc00083ln654812_568343	_A_G_80536086	8	55.4975	ss715646651	121	55497519	55497639	ss715646651
sc00071ln681296_367947	_T_C_72290958	8	56.6328	ss715646528	121	56632752	56632872	ss715646528
sc00071ln681296_379901	_G_A_72302912	8	56.6448	ss715646529	121	56644822	56644942	ss715646529
sc00071ln681296_590679	_G_A_72513690	8	56.855	ss715646534	121	56855050	56855170	ss715646534
sc00068ln689895_502379	_G_A_70361908	8	57.1299	ss715646508	121	57129910	57129790	ss715646508
sc00068ln689895_402490	_T_C_70262019	8	57.2291	ss715646504	121	57229095	57228975	ss715646504
sc00068ln689895_351247	_A_G_70210776	8	57.2799	ss715646503	121	57279874	57279754	ss715646503
sc00068ln689895_85064	_G_A_69944593	8	57.5464	ss715646515	121	57546402	57546282	ss715646515
sc00035ln877458_174406	_A_G_44813898	8	57.8086	ss715646091	121	57808646	57808766	ss715646091
sc00035ln877458_235773	_T_G_44875265	8	57.8703	ss715646092	121	57870275	57870395	ss715646092
sc00035ln877458_309200	_A_G_44948692	8	57.9419	ss715646095	121	57941865	57941985	ss715646095
sc00035ln877458_374317	_A_C_45013809	8	58.0065	ss715646101	121	58006465	58006585	ss715646101
sc00035ln877458_667026	_A_G_45306518	8	58.2866	ss715646111	121	58286568	58286688	ss715646111
sc00035ln877458_856965	_C_T_45496457	8	58.4745	ss715646121	121	58474497	58474617	ss715646121
sc00091ln623366_134361	_G_T_85275585	8	58.6025	ss715646750	121	58602494	58602614	ss715646750
sc00091ln623366_244751	_A_G_85385975	8	58.7037	ss715646758	121	58703738	58703858	ss715646758
sc00091ln623366_314892	_T_C_85456116	8	58.7726	ss715646761	121	58772554	58772674	ss715646761
sc00091ln623366_492344	_A_G_85633568	8	58.9415	ss715646767	121	58941526	58941646	ss715646767
sc00187ln435150_232820	_T_C_135385043	8	59.2707	ss715647398	121	59270706	59270586	ss715647398
sc00187ln435150_172862	_C_T_135325085	8	59.3297	ss715647393	121	59329684	59329564	ss715647393
sc00187ln435150_129314	_A_G_135281537	8	59.3699	ss715647387	121	59369948	59369828	ss715647387
sc00187ln435150_107775	_T_C_135259998	8	59.3915	ss715647386	121	59391489	59391369	ss715647386
sc00187ln435150_76559	_G_A_135228782	8	59.4215	ss715647406	121	59421453	59421333	ss715647406
sc01730ln60519_17555	_C_T_372768027	8	59.6138	ss715650658	121	59613810	59613930	ss715650658

## Sheet: Summary report (BLAST)
PV sequence	Accession	ID	length	mismatches		startend	end	subject st	sub end	E value	bit score	Comment
Phvul.008G029900.1	gi|571552406|ref|XM_006603525.1|	76.19	315	52	15	263	558	260	570	1e-30	145	Glycine max receptor-like protein kinase ANXUR2-like (LOC100820158), mRNA
Phvul.008G029900.1	gi|571541517|ref|XM_006601721.1|	76.14	306	55	13	263	551	414	718	1e-30	145	Glycine max receptor-like protein kinase ANXUR2-like (LOC100775244), transcript variant X1, mRNA
Phvul.008G029900.1	gi|452726171|ref|NM_001255260.2|	76.14	306	55	13	263	551	361	665	1e-30	145	Glycine max receptor-like protein kinase ANXUR2-like (LOC100775244), mRNA
Phvul.008G029900.1	gi|571549460|ref|XM_006602884.1|	76.17	298	54	11	263	544	376	672	1e-29	141	Glycine max receptor-like protein kinase ANXUR1-like (LOC100819625), mRNA
Phvul.008G028400.1	gi|9796477|gb|AF153441.1|AF153441	95.4	435	19	1	157	591	668	1101	0	691	Phaseolus vulgaris serine threonine kinase homolog COK-4 (COK-4) gene, complete cds
Phvul.008G028400.1	gi|9796477|gb|AF153441.1|AF153441	94.54	293	16	0	592	884	1181	1473	2e-123	453	Phaseolus vulgaris serine threonine kinase homolog COK-4 (COK-4) gene, complete cds
Phvul.008G028400.1	gi|9796477|gb|AF153441.1|AF153441	98.69	153	2	0	1	153	464	616	6e-69	272	Phaseolus vulgaris serine threonine kinase homolog COK-4 (COK-4) gene, complete cds
Phvul.008G028400.1	gi|571549538|ref|XM_006602898.1|	80.14	730	125	12	165	884	359	1078	1e-145	527	Glycine max receptor-like protein kinase ANXUR2-like (LOC100815347), mRNA
Phvul.008G028400.1	gi|571549538|ref|XM_006602898.1|	85.58	104	15	0	50	153	196	299	5e-20	110	Glycine max receptor-like protein kinase ANXUR2-like (LOC100815347), mRNA
Phvul.008G025200.1	gi|571549624|ref|XM_003552572.2|	92.45	1271	89	6	1	1266	396	1664	0	1808	PREDICTED: Glycine max probable leucine-rich repeat receptor-like serine/threonine-protein kinase At5g15730-like (LOC100794239), mRNA
Phvul.008G025200.1	gi|571469047|ref|XM_006584504.1|	91.33	1281	96	8	1	1266	438	1718	0	1736	PREDICTED: Glycine max probable leucine-rich repeat receptor-like serine/threonine-protein kinase At5g15730-like (LOC100792253), transcript variant X2, mRNA
Phvul.008G025200.1	gi|571469045|ref|XM_006584503.1|	91.33	1281	96	8	1	1266	329	1609	0	1736	PREDICTED: Glycine max probable leucine-rich repeat receptor-like serine/threonine-protein kinase At5g15730-like (LOC100792253), transcript variant X1, mRNA
Phvul.008G025200.1	gi|223452303|gb|FJ014725.1|	91.33	1281	96	8	1	1266	1	1281	0	1736	Glycine max clone cw43 protein-serine/threonine kinase mRNA, complete cds
Phvul.008G025200.1	gi|359806619|ref|NM_001254345.1|;gi|223452561|gb|FJ014856.1|	91.33	1281	96	8	1	1266	1	1281	0	1736	Glycine max probable leucine-rich repeat receptor-like serine/threonine-protein kinase At5g15730-like (LOC100792253), mRNA
Phvul.008G025200.1	gi|571554140|ref|XM_003554965.2|	84.3	1229	178	12	16	1232	423	1648	0	1186	PREDICTED: Glycine max probable leucine-rich repeat receptor-like serine/threonine-protein kinase At5g15730-like (LOC100819995), mRNA
Phvul.008G025200.1	gi|502148815|ref|XM_004507224.1|	83.48	1132	176	9	16	1140	276	1403	0	1044	PREDICTED: Cicer arietinum probable leucine-rich repeat receptor-like serine/threonine-protein kinase At5g15730-like (LOC101506344), transcript variant X2, mRNA
Phvul.008G025200.1	gi|502148813|ref|XM_004507223.1|	83.48	1132	176	9	16	1140	294	1421	0	1044	PREDICTED: Cicer arietinum probable leucine-rich repeat receptor-like serine/threonine-protein kinase At5g15730-like (LOC101506344), transcript variant X1, mRNA
Phvul.008G025200.1	gi|657975243|ref|XM_008381244.1|	76.54	1185	260	17	1	1173	386	1564	0	645	PREDICTED: Malus x domestica probable leucine-rich repeat receptor-like serine/threonine-protein kinase At5g15730 (LOC103442458), mRNA
Phvul.008G025200.1	gi|694407009|ref|XM_009379995.1|	76.52	1184	262	16	1	1173	218	1396	3e-177	632	PREDICTED: Pyrus x bretschneideri probable leucine-rich repeat receptor-like serine/threonine-protein kinase At5g15730 (LOC103966787), transcript variant X1, mRNA
Phvul.008G025200.1	gi|694407011|ref|XM_009379996.1|	76.44	1184	263	16	1	1173	218	1396	2e-175	627	PREDICTED: Pyrus x bretschneideri probable leucine-rich repeat receptor-like serine/threonine-protein kinase At5g15730 (LOC103966787), transcript variant X2, mRNA
Phvul.008G029600.1	gi|452726171|ref|NM_001255260.2|	73.07	765	164	32	267	1001	362	1114	3e-57	233	Glycine max receptor-like protein kinase ANXUR2-like (LOC100775244), mRNA
Phvul.008G029600.1	gi|571552406|ref|XM_006603525.1|	73.12	770	155	34	267	1001	261	1013	2e-55	228	PREDICTED: Glycine max receptor-like protein kinase ANXUR2-like (LOC100820158), mRNA
Phvul.008G029600.1	gi|571541517|ref|XM_006601721.1|	76.18	361	63	15	267	608	415	771	9e-38	169	PREDICTED: Glycine max receptor-like protein kinase ANXUR2-like (LOC100775244), transcript variant X1, mRNA
Phvul.008G029600.1	gi|571549460|ref|XM_006602884.1|	77.1	297	51	9	267	547	377	672	7e-34	156	PREDICTED: Glycine max receptor-like protein kinase ANXUR1-like (LOC100819625), mRNA
Phvul.008G027100.1	gi|571552428|ref|XM_006603530.1|	77.8	991	174	27	26	996	50	1014	2e-158	569	PREDICTED: Glycine max receptor-like protein kinase ANXUR2-like (LOC100780590), partial mRNA
Phvul.008G027100.1	gi|351723220|ref|NM_001251622.1|;gi|223452318|gb|FJ014733.1|	77.83	979	170	31	26	985	41	991	4e-156	562	Glycine max serine-threonine kinase (LOC100305395), mRNA
Phvul.008G027100.1	gi|571549538|ref|XM_006602898.1|	77.12	1014	181	36	1	996	171	1151	2e-149	540	PREDICTED: Glycine max receptor-like protein kinase ANXUR2-like (LOC100815347), mRNA
Phvul.008G027100.1	gi|571549496|ref|XM_006602891.1|	76.38	1029	167	43	1	997	88	1072	8e-133	484	PREDICTED: Glycine max receptor-like protein kinase ANXUR2-like (LOC100812131), mRNA
Phvul.008G027100.1	gi|571468830|ref|XM_006584398.1|	75.65	1043	187	35	1	996	240	1262	2e-124	457	PREDICTED: Glycine max serine-threonine kinase (LOC100305392), transcript variant X3, mRNA
Phvul.008G027100.1	gi|571468828|ref|XM_006584397.1|	75.65	1043	187	35	1	996	329	1351	2e-124	457	PREDICTED: Glycine max serine-threonine kinase (LOC100305392), transcript variant X2, mRNA
Phvul.008G027100.1	gi|571468826|ref|XM_006584396.1|	75.65	1043	187	35	1	996	338	1360	2e-124	457	PREDICTED: Glycine max serine-threonine kinase (LOC100305392), transcript variant X1, mRNA
Phvul.008G027100.1	gi|351721963|ref|NM_001251578.1|;gi|223452306|gb|FJ014726.1|	75.65	1043	187	35	1	996	1	1023	2e-124	457	Glycine max serine-threonine kinase (LOC100305392), mRNA
Phvul.008G027100.1	gi|571473007|ref|XM_006585730.1|	74.15	530	98	32	26	528	174	691	3e-42	183	PREDICTED: Glycine max receptor-like protein kinase ANXUR2-like (LOC100779112), transcript variant X2, mRNA
Phvul.008G027100.1	gi|571473006|ref|XM_003531817.2|	74.15	530	98	32	26	528	1135	1652	3e-42	183	PREDICTED: Glycine max receptor-like protein kinase ANXUR2-like (LOC100779112), transcript variant X1, mRNA
Phvul.008G030400.1	gi|571549483|ref|XM_006602889.1|	85.86	1089	151	2	1268	2356	1761	2846	0	1155	PREDICTED: Glycine max receptor-like protein kinase FERONIA-like (LOC100780062), mRNA
Phvul.008G030400.1	gi|351722800|ref|NM_001251607.1|;gi|223452314|gb|FJ014730.1|	85.77	1096	149	4	1268	2361	2081	3171	0	1153	Glycine max receptor-like kinase (LOC100305394), mRNA
Phvul.008G030400.1	gi|571473029|ref|XM_006585739.1|	84.29	1095	162	6	1269	2361	2098	3184	0	1061	PREDICTED: Glycine max receptor-like protein kinase FERONIA-like (LOC100814046), transcript variant X5, mRNA
Phvul.008G030400.1	gi|571473027|ref|XM_006585738.1|	84.29	1095	162	6	1269	2361	2098	3184	0	1061	PREDICTED: Glycine max receptor-like protein kinase FERONIA-like (LOC100814046), transcript variant X4, mRNA
Phvul.008G030400.1	gi|571473027|ref|XM_006585738.1|	76.65	1276	255	29	1	1256	797	2049	0	665	PREDICTED: Glycine max receptor-like protein kinase FERONIA-like (LOC100814046), transcript variant X3, mRNA
Phvul.008G030400.1	gi|571473025|ref|XM_006585737.1|	84.29	1095	162	6	1269	2361	2098	3184	0	1061	PREDICTED: Glycine max receptor-like protein kinase FERONIA-like (LOC100814046), transcript variant X3, mRNA
Phvul.008G030400.1	gi|571473023|ref|XM_006585736.1|	84.29	1095	162	6	1269	2361	2098	3184	0	1061	PREDICTED: Glycine max receptor-like protein kinase FERONIA-like (LOC100814046), transcript variant X2, mRNA
Phvul.008G030400.1	gi|571473021|ref|XM_006585735.1|	84.29	1095	162	6	1269	2361	2098	3184	0	1061	PREDICTED: Glycine max receptor-like protein kinase FERONIA-like (LOC100814046), transcript variant X1, mRNA
Phvul.008G030400.1	gi|571549489|ref|XM_003552546.2|	84.11	1089	172	1	1261	2349	1481	2568	0	1051	PREDICTED: Glycine max receptor-like protein kinase FERONIA-like (LOC100779523), mRNA
Phvul.008G030400.1	gi|14010510|gb|AF363821.1|	100	516	0	0	1549	2064	1	516	0	953	Phaseolus vulgaris Pto-like kinase OG3 gene, partial cds
Phvul.008G030400.1	gi|14010480|gb|AF363806.1|	100	516	0	0	1549	2064	1	516	0	953	Phaseolus vulgaris Pto-like kinase SG6 gene, partial cds
Phvul.008G030400.1	gi|14010498|gb|AF363815.1|AF363815	99.81	516	1	0	1549	2064	1	516	0	948	Phaseolus vulgaris Pto-like kinase OG9 gene, partial cds
Phvul.008G030400.1	gi|14010496|gb|AF363814.1|AF363814	99.81	516	1	0	1549	2064	1	516	0	948	Phaseolus vulgaris Pto-like kinase OG10 gene, partial cds
Phvul.008G030400.1	gi|571552420|ref|XM_006603528.1|	79.64	1277	228	24	1	1261	436	1696	0	889	PREDICTED: Glycine max receptor-like protein kinase FERONIA-like (LOC100811062), mRNA
Phvul.008G030400.1	gi|571473034|ref|XM_006585740.1|	82.8	965	158	6	1399	2356	473	1436	0	856	PREDICTED: Glycine max receptor-like protein kinase FERONIA-like (LOC102665716), mRNA
Phvul.008G033000.1	gi|571472976|ref|XM_003531809.2|	87.35	2000	230	16	11	2002	110	2094	0	2270	PREDICTED: Glycine max putative endo-1,3(4)-beta-glucanase 2-like (LOC100819911), mRNA
Phvul.008G033000.1	gi|571549386|ref|XM_003552523.2|	86.5	1970	247	10	38	2002	71	2026	0	2146	PREDICTED: Glycine max putative endo-1,3(4)-beta-glucanase 2-like (LOC100810004), mRNA
Phvul.008G033000.1	gi|502091353|ref|XM_004489467.1|	78.68	1970	395	19	44	2002	79	2034	0	1288	PREDICTED: Cicer arietinum endo-1,3(4)-beta-glucanase 1-like (LOC101503791), mRNA
Phvul.008G030100.1	gi|571552428|ref|XM_006603530.1|	80.56	1008	156	23	1	986	9	998	0	739	PREDICTED: Glycine max receptor-like protein kinase ANXUR2-like (LOC100780590), partial mRNA
Phvul.008G030100.1	gi|571549496|ref|XM_006602891.1|	79.3	971	158	31	52	1008	136	1077	2e-179	640	PREDICTED: Glycine max receptor-like protein kinase ANXUR2-like (LOC100812131), mRNA
Phvul.008G030100.1	gi|351723220|ref|NM_001251622.1|;gi|223452318|gb|FJ014733.1|	78.4	1014	167	34	21	1008	21	1008	4e-171	612	Glycine max serine-threonine kinase (LOC100305395), mRNA
Phvul.008G030100.1	gi|571549527|ref|XM_003552559.2|	77.64	948	170	29	67	996	313	1236	6e-149	538	PREDICTED: Glycine max receptor-like protein kinase ANXUR2-like (LOC100787367), mRNA
Phvul.008G030100.1	gi|571541570|ref|XM_006601736.1|	78.89	739	129	23	276	996	522	1251	5e-130	475	PREDICTED: Glycine max receptor-like protein kinase FERONIA-like (LOC100786461), transcript variant X1, mRNA
Phvul.008G030100.1	gi|571468830|ref|XM_006584398.1|	80	590	101	13	417	996	674	1256	2e-113	420	PREDICTED: Glycine max serine-threonine kinase (LOC100305392), transcript variant X3, mRNA
Phvul.008G030100.1	gi|571468828|ref|XM_006584397.1|	80	590	101	13	417	996	763	1345	2e-113	420	PREDICTED: Glycine max serine-threonine kinase (LOC100305392), transcript variant X2, mRNA
Phvul.008G030100.1	gi|571468826|ref|XM_006584396.1|	80	590	101	13	417	996	772	1354	2e-113	420	PREDICTED: Glycine max serine-threonine kinase (LOC100305392), transcript variant X1, mRNA
Phvul.008G030100.1	gi|351721963|ref|NM_001251578.1|;gi|223452306|gb|FJ014726.1|	80	590	101	13	417	996	435	1017	2e-113	420	Glycine max serine-threonine kinase (LOC100305392), mRNA
Phvul.008G030100.1	gi|571549529|ref|XM_006602895.1|	78.69	521	92	18	446	955	1	513	4e-86	329	PREDICTED: Glycine max receptor-like protein kinase ANXUR2-like (LOC100814821), mRNA
Phvul.008G028300.1	gi|9796477|gb|AF153441.1|AF153441	94.95	634	31	1	1	634	464	1096	0	992	Phaseolus vulgaris serine threonine kinase homolog COK-4 (COK-4) gene, complete cds
Phvul.008G028300.1	gi|571549492|ref|XM_003552548.2|	80.31	1016	184	9	1	1005	90	1100	0	754	PREDICTED: Glycine max receptor-like protein kinase ANXUR2-like (LOC100781132), mRNA
Phvul.008G028300.1	gi|571549538|ref|XM_006602898.1|	79.96	968	177	13	50	1009	196	1154	0	697	PREDICTED: Glycine max receptor-like protein kinase ANXUR2-like (LOC100815347), mRNA
Phvul.008G030600.1	gi|571480561|ref|XM_006588261.1|	93.75	416	26	0	1	416	235	650	2e-175	625	PREDICTED: Glycine max xylosyltransferase 2-like (LOC100794724), partial mRNA
Phvul.008G030600.1	gi|571549041|ref|XM_006602833.1|	92.31	416	32	0	1	416	949	1364	2e-165	592	PREDICTED: Glycine max xylosyltransferase 1-like (LOC100778808), mRNA
Phvul.008G030600.1	gi|357496380|ref|XM_003618431.1|	81.62	419	73	4	1	417	25	441	6e-91	344	Medicago truncatula B-1-3-galactosyl-o-glycosyl-glycoprotein (MTR_6g011080) mRNA, complete cds
Phvul.008G022500.1	gi|571549698|ref|XM_006602922.1|	88.29	837	92	5	14	846	21	855	0	998	PREDICTED: Glycine max short-chain dehydrogenase reductase 2a-like (LOC102659763), mRNA
Phvul.008G033200.1	gi|571549381|ref|XM_003552520.2|	88.3	1958	211	9	18	1966	95	2043	0	2331	PREDICTED: Glycine max putative endo-1,3(4)-beta-glucanase 2-like (LOC100808584), mRNA
Phvul.008G033200.1	gi|571472971|ref|XM_003531808.2|	87.69	1966	230	7	13	1966	100	2065	0	2279	PREDICTED: Glycine max putative endo-1,3(4)-beta-glucanase 2-like (LOC100819378), mRNA
Phvul.008G033200.1	gi|502091353|ref|XM_004489467.1|	77.02	1993	404	37	4	1966	66	2034	0	1094	PREDICTED: Cicer arietinum endo-1,3(4)-beta-glucanase 1-like (LOC101503791), mRNA
Phvul.008G033200.1	gi|6625559|gb|AF088188.1|AF088188	72.41	1986	473	61	19	1963	71	2022	7e-156	562	Phaseolus vulgaris beta-glucan binding protein (gbp) mRNA, complete cds
Phvul.008G033200.1	gi|358347631|ref|XM_003637812.1|	72.2	2000	475	62	17	1965	218	2187	1e-148	538	Medicago truncatula Beta-glucan-binding protein (MTR_103s0094) mRNA, complete cds
Phvul.008G022000.1	gi|571549722|ref|XM_003552582.2|	86.58	1475	188	8	1	1470	542	2011	0	1618	PREDICTED: Glycine max proline dehydrogenase 2, mitochondrial-like (LOC100799876), mRNA
Phvul.008G022000.1	gi|571473118|ref|XM_003531853.2|	86.28	1487	185	14	1	1470	127	1611	0	1598	PREDICTED: Glycine max proline dehydrogenase 1, mitochondrial-like (LOC100798942), mRNA
Phvul.008G022000.1	gi|457866470|dbj|AB779665.1|	93.07	534	36	1	938	1470	1	534	0	780	Vigna unguiculata VuProDH mRNA for proline dehydrogenase, complete cds
Phvul.008G024100.1	gi|571549659|ref|XM_003552576.2|	92.22	1401	106	1	1	1401	386	1783	0	1980	PREDICTED: Glycine max probable sodium-coupled neutral amino acid transporter 6-like (LOC100796345), mRNA
Phvul.008G024100.1	gi|502102092|ref|XM_004491908.1|	85.24	1409	189	11	1	1401	435	1832	0	1432	PREDICTED: Cicer arietinum sodium-coupled neutral amino acid transporter 1-like (LOC101508190), mRNA
Phvul.008G024100.1	gi|571554165|ref|XM_006603879.1|	81.59	1380	232	14	19	1390	192	1557	0	1122	PREDICTED: Glycine max sodium-coupled neutral amino acid transporter 1-like (LOC100791286), transcript variant X3, mRNA
Phvul.008G030700.1	gi|351722800|ref|NM_001251607.1|;gi|223452314|gb|FJ014730.1|	79.65	2575	428	63	74	2573	815	3368	0	1764	Glycine max receptor-like kinase (LOC100305394), mRNA
Phvul.008G030700.1	gi|571473032|ref|XM_003531820.2|	80.39	2346	401	44	74	2382	190	2513	0	1729	PREDICTED: Glycine max receptor-like protein kinase FERONIA-like (LOC100781248), mRNA
Phvul.008G030700.1	gi|14010510|gb|AF363821.1|	89.51	515	51	1	1585	2096	1	515	0	649	Phaseolus vulgaris Pto-like kinase OG3 gene, partial cds
Phvul.008G030700.1	gi|470140663|ref|XM_004306011.1|	74.85	489	112	8	1501	1982	1495	1979	4e-50	211	PREDICTED: Fragaria vesca subsp. vesca receptor-like protein kinase FERONIA-like (LOC101293918), mRNA
Phvul.008G030700.1	gi|449476521|ref|XM_004154712.1|	73.1	487	118	11	1501	1979	1588	2069	4e-35	161	PREDICTED: Cucumis sativus receptor-like protein kinase FERONIA-like (LOC101217260), mRNA
Phvul.008G030700.1	gi|645250035|ref|XM_008232800.1|	74.73	364	82	10	1624	1982	1579	1937	7e-33	154	PREDICTED: Prunus mume receptor-like protein kinase FERONIA (LOC103330260), mRNA
Phvul.008G030700.1	gi|47498961|gb|AY583626.1|	72.86	409	104	5	1579	1982	536	130	9e-27	134	Rosa roxburghii clone STK5 Pto-like receptor kinase resistance protein gene, partial cds
Phvul.008G026600.1	gi|571552428|ref|XM_006603530.1|	78.23	983	157	38	26	981	50	1002	1e-160	577	PREDICTED: Glycine max receptor-like protein kinase ANXUR2-like (LOC100780590), partial mRNA
Phvul.008G026600.1	gi|571549538|ref|XM_006602898.1|	77.11	1009	187	30	1	993	171	1151	1e-150	544	PREDICTED: Glycine max receptor-like protein kinase ANXUR2-like (LOC100815347), mRNA
Phvul.008G026600.1	gi|351723220|ref|NM_001251622.1|;gi|223452318|gb|FJ014733.1|	77.39	982	164	36	26	981	41	990	1e-146	531	Glycine max serine-threonine kinase (LOC100305395), mRNA
Phvul.008G026600.1	gi|571549527|ref|XM_003552559.2|	75.46	982	179	40	39	992	294	1241	7e-114	422	PREDICTED: Glycine max receptor-like protein kinase ANXUR2-like (LOC100787367), mRNA
Phvul.008G026600.1	gi|571473007|ref|XM_006585730.1|	73.01	489	91	28	26	483	174	652	3e-27	134	PREDICTED: Glycine max receptor-like protein kinase ANXUR2-like (LOC100779112), transcript variant X2, mRNA
Phvul.008G027200.1	gi|571552428|ref|XM_006603530.1|	78.12	992	169	31	26	996	50	1014	2e-163	586	PREDICTED: Glycine max receptor-like protein kinase ANXUR2-like (LOC100780590), partial mRNA
Phvul.008G027200.1	gi|571549496|ref|XM_006602891.1|	76.33	997	170	39	25	997	118	1072	2e-129	473	PREDICTED: Glycine max receptor-like protein kinase ANXUR2-like (LOC100812131), mRNA
Phvul.008G028200.1	gi|571552428|ref|XM_006603530.1|	81.48	988	169	9	23	997	47	1033	0	798	PREDICTED: Glycine max receptor-like protein kinase ANXUR2-like (LOC100780590), partial mRNA
Phvul.008G028200.1	gi|351723220|ref|NM_001251622.1|;gi|223452318|gb|FJ014733.1|	80.3	1015	181	14	23	1023	38	1047	0	749	Glycine max serine-threonine kinase (LOC100305395), mRNA
Phvul.008G028200.1	gi|358249343|ref|NM_001252853.1|;gi|223452316|gb|FJ014732.1|	78.51	912	174	15	38	932	32	938	4e-161	579	Glycine max receptor-like protein kinase FERONIA-like (LOC100786461), mRNA
Phvul.008G028200.1	gi|571468830|ref|XM_006584398.1|	77.44	1033	177	30	1	983	240	1266	3e-157	566	PREDICTED: Glycine max serine-threonine kinase (LOC100305392), transcript variant X3, mRNA
Phvul.008G023800.1	gi|351724608|ref|NM_001248087.1|;gi|113367187|gb|DQ787041.1|	91.51	589	48	2	1	588	83	670	0	809	Glycine max bZIP transcription factor bZIP73A (BZIP73A), mRNA
Phvul.008G023800.1	gi|113367189|gb|DQ787042.1|	90.03	592	45	8	1	588	83	664	0	761	Glycine max bZIP transcription factor bZIP73B (bZIP73B) mRNA, complete cds
Phvul.008G023800.1	gi|358343637|ref|XM_003635858.1|	82.9	310	49	3	184	491	259	566	3e-70	276	Medicago truncatula BZIP transcription factor bZIP73A (MTR_016s1015) mRNA, complete cds
Phvul.008G028000.1	gi|356567131|ref|XM_003551727.1|	80.94	766	109	19	10	743	1	761	5e-159	571	PREDICTED: Glycine max transcription factor MYB59-like (LOC100817474), mRNA
Phvul.008G028000.1	gi|359806133|ref|NM_001254008.1|	89.22	371	40	0	2	372	56	426	8e-127	464	Glycine max transcription repressor MYB5-like (LOC100785540), mRNA
Phvul.008G031000.1	gi|571549477|ref|XM_003551716.2|	91.26	1098	90	5	1	1095	143	1237	0	1491	PREDICTED: Glycine max PI-PLC X domain-containing protein At5g67130-like (LOC100806782), mRNA
Phvul.008G031000.1	gi|502101839|ref|XM_004491829.1|	83.73	1020	155	8	81	1095	396	1409	0	953	PREDICTED: Cicer arietinum PI-PLC X domain-containing protein At5g67130-like (LOC101507782), mRNA
Phvul.008G031000.1	gi|571554054|ref|XM_003554876.2|	83.14	1032	166	7	59	1086	358	1385	0	935	PREDICTED: Glycine max PI-PLC X domain-containing protein At5g67130-like (LOC100812719), mRNA
Phvul.008G031000.1	gi|590651238|ref|XM_007032786.1|	78.66	1031	201	16	61	1083	284	1303	0	667	Theobroma cacao PLC-like phosphodiesterases superfamily protein (TCM_018953) mRNA, complete cds
Phvul.008G031000.1	gi|695066486|ref|XM_009381861.1|	72.64	1016	256	20	60	1064	106	1110	3e-82	316	PREDICTED: Musa acuminata subsp. malaccensis PI-PLC X domain-containing protein At5g67130 (LOC103968595), mRNA
Phvul.008G031100.1	gi|571549470|ref|XM_006602888.1|	87.16	950	105	8	3	936	122	1070	0	1062	PREDICTED: Glycine max receptor-like protein kinase FERONIA-like (LOC100806251), mRNA
Phvul.008G025500.1	gi|571473080|ref|XM_003531839.2|	89.75	937	92	4	1	935	202	1136	0	1195	PREDICTED: Glycine max transcription factor BIM1-like (LOC100791730), mRNA
Phvul.008G025500.1	gi|358248031|ref|NM_001253122.1|;gi|255642003|gb|BT097088.1|	89.52	935	98	0	1	935	185	1119	0	1184	Glycine max transcription factor BIM2-like (LOC100792653), mRNA
Phvul.008G025500.1	gi|502102034|ref|XM_004491889.1|	85.07	509	71	4	1	508	158	662	1e-141	514	PREDICTED: Cicer arietinum transcription factor BIM2-like (LOC101502720), transcript variant X2, mRNA
Phvul.008G025500.1	gi|502102031|ref|XM_004491888.1|	85.07	509	71	4	1	508	155	659	1e-141	514	PREDICTED: Cicer arietinum transcription factor BIM2-like (LOC101502720), transcript variant X1, mRNA
Phvul.008G025500.1	gi|568857780|ref|XM_006482380.1|	79.23	313	59	4	28	337	249	558	4e-51	213	PREDICTED: Citrus sinensis transcription factor BIM2-like (LOC102618719), mRNA
Phvul.008G029800.1	gi|351722800|ref|NM_001251607.1|;gi|223452314|gb|FJ014730.1|	84.63	833	104	9	1	824	2551	3368	0	808	Glycine max receptor-like kinase (LOC100305394), mRNA
Phvul.008G029800.1	gi|571473032|ref|XM_003531820.2|	83.79	839	108	12	4	828	1908	2732	0	771	PREDICTED: Glycine max receptor-like protein kinase FERONIA-like (LOC100781248), mRNA
Phvul.008G029800.1	gi|14010510|gb|AF363821.1|	85.8	324	44	2	1	323	193	515	4e-90	342	Phaseolus vulgaris Pto-like kinase OG3 gene, partial cds
Phvul.008G022700.1	gi|571473109|ref|XM_003531852.2|	93.81	1873	114	2	1	1872	332	2203	0	2815	PREDICTED: Glycine max protein NSP-INTERACTING KINASE 1-like (LOC100798412), mRNA
Phvul.008G022700.1	gi|571549686|ref|XM_006602919.1|	93.59	1873	118	2	1	1872	274	2145	0	2793	PREDICTED: Glycine max protein NSP-INTERACTING KINASE 1-like (LOC100797768), transcript variant X2, mRNA
Phvul.008G022700.1	gi|502148774|ref|XM_004507207.1|	82.79	1842	309	5	38	1872	244	2084	0	1639	PREDICTED: Cicer arietinum protein NSP-INTERACTING KINASE 1-like (LOC101501218), mRNA
Phvul.008G022700.1	gi|255584307|ref|XM_002532844.1|	80.79	1806	329	16	76	1872	79	1875	0	1397	Ricinus communis BRASSINOSTEROID INSENSITIVE 1-associated receptor kinase 1 precursor, putative, mRNA
Phvul.008G022700.1	gi|657975275|ref|XM_008381262.1|	80.39	1805	345	7	71	1872	339	2137	0	1373	PREDICTED: Malus x domestica protein NSP-INTERACTING KINASE 1-like (LOC103442473), mRNA
Phvul.008G022700.1	gi|694407100|ref|XM_009380038.1|	80.15	1809	342	13	71	1872	346	2144	0	1336	PREDICTED: Pyrus x bretschneideri protein NSP-INTERACTING KINASE 1-like (LOC103966817), mRNA
Phvul.008G022700.1	gi|568857568|ref|XM_006482274.1|	80.16	1799	346	11	76	1870	351	2142	0	1334	PREDICTED: Citrus sinensis protein NSP-INTERACTING KINASE 1-like (LOC102609880), mRNA
Phvul.008G022700.1	gi|225451884|ref|XM_002278929.1|	79.97	1827	336	26	61	1872	64	1875	0	1319	PREDICTED: Vitis vinifera protein NSP-INTERACTING KINASE 1-like (LOC100253129), mRNA
Phvul.008G022700.1	gi|590653503|ref|XM_007033378.1|	79.52	1797	361	7	73	1866	524	2316	0	1273	Theobroma cacao NSP-interacting kinase 1 (TCM_019636) mRNA, complete cds
Phvul.008G022700.1	gi|571439897|ref|XM_006574931.1|	79.98	974	189	5	784	1754	1413	2383	0	713	PREDICTED: Glycine max protein NSP-INTERACTING KINASE 2-like (LOC100790194), transcript variant X2, mRNA
Phvul.008G022700.1	gi|357124545|ref|XM_003563912.1|	77.74	921	198	7	838	1754	910	1827	9e-155	558	PREDICTED: Brachypodium distachyon protein NSP-INTERACTING KINASE 1-like, transcript variant 1 (LOC100830910), mRNA
Phvul.008G022700.1	gi|568840211|ref|XM_006474001.1|	75.63	636	147	7	1117	1748	1251	1882	1e-79	309	PREDICTED: Citrus sinensis probable LRR receptor-like serine/threonine-protein kinase At4g30520-like (LOC102625525), transcript variant X2, mRNA
Phvul.008G022700.1	gi|566184862|ref|XM_002312649.2|	76.48	557	124	6	1220	1773	1690	2242	8e-76	296	Populus trichocarpa leucine-rich repeat family protein (POPTR_0008s19310g) mRNA, complete cds
Phvul.008G022700.1	gi|645230257|ref|XM_008223631.1|	75.38	532	122	9	1246	1773	1189	1715	2e-61	248	PREDICTED: Prunus mume protein NSP-INTERACTING KINASE 3 (LOC103321794), transcript variant X3, mRNA
Phvul.008G031300.1	gi|571552406|ref|XM_006603525.1|	87.3	1000	117	3	21	1019	26	1016	0	1134	PREDICTED: Glycine max receptor-like protein kinase ANXUR2-like (LOC100820158), mRNA
Phvul.008G031300.1	gi|452726171|ref|NM_001255260.2|	86.6	1000	132	2	21	1019	119	1117	0	1103	Glycine max receptor-like protein kinase ANXUR2-like (LOC100775244), mRNA
Phvul.008G031300.1	gi|571473007|ref|XM_006585730.1|	86.33	1002	133	4	21	1020	154	1153	0	1088	PREDICTED: Glycine max receptor-like protein kinase ANXUR2-like (LOC100779112), transcript variant X2, mRNA
Phvul.008G029500.1	gi|351723220|ref|NM_001251622.1|;gi|223452318|gb|FJ014733.1|	78.24	1020	187	27	14	1023	14	1008	6e-174	621	Glycine max serine-threonine kinase (LOC100305395), mRNA
Phvul.008G029500.1	gi|571552428|ref|XM_006603530.1|	77.83	1024	196	24	1	1014	9	1011	6e-169	604	PREDICTED: Glycine max receptor-like protein kinase ANXUR2-like (LOC100780590), partial mRNA
Phvul.008G029500.1	gi|351721963|ref|NM_001251578.1|;gi|223452306|gb|FJ014726.1|	76.76	1007	187	26	39	1011	24	1017	2e-143	520	Glycine max serine-threonine kinase (LOC100305392), mRNA
Phvul.008G029500.1	gi|571541570|ref|XM_006601736.1|	76.04	981	185	38	50	1011	302	1251	1e-126	464	PREDICTED: Glycine max receptor-like protein kinase FERONIA-like (LOC100786461), transcript variant X1, mRNA
Phvul.008G028500.1	gi|9796477|gb|AF153441.1|AF153441	96.21	634	23	1	1	634	464	1096	0	1037	Phaseolus vulgaris serine threonine kinase homolog COK-4 (COK-4) gene, complete cds
Phvul.008G028500.1	gi|571549538|ref|XM_006602898.1|	80.8	969	167	12	50	1009	196	1154	0	741	PREDICTED: Glycine max receptor-like protein kinase ANXUR2-like (LOC100815347), mRNA
Phvul.008G028500.1	gi|571541517|ref|XM_006601721.1|	74.38	480	89	22	50	500	192	666	2e-39	174	PREDICTED: Glycine max receptor-like protein kinase ANXUR2-like (LOC100775244), transcript variant X1, mRNA
Phvul.008G028500.1	gi|452726171|ref|NM_001255260.2|	74.27	482	86	25	50	500	139	613	1e-37	169	Glycine max receptor-like protein kinase ANXUR2-like (LOC100775244), mRNA
Phvul.008G031200.1	gi|571549468|ref|XM_006602887.1|	91.07	2789	215	18	1	2784	128	2887	0	3740	PREDICTED: Glycine max putative disease resistance protein At1g50180-like (LOC100805727), transcript variant X3, mRNA
Phvul.008G031200.1	gi|571549465|ref|XM_006602886.1|	91.07	2789	215	18	1	2784	135	2894	0	3740	PREDICTED: Glycine max putative disease resistance protein At1g50180-like (LOC100805727), transcript variant X2, mRNA
Phvul.008G031200.1	gi|571549463|ref|XM_006602885.1|	91.07	2789	215	18	1	2784	132	2891	0	3740	PREDICTED: Glycine max putative disease resistance protein At1g50180-like (LOC100805727), transcript variant X1, mRNA
Phvul.008G031200.1	gi|571473015|ref|XM_006585734.1|	89.06	2788	256	28	1	2784	123	2865	0	3413	PREDICTED: Glycine max putative disease resistance protein At1g59780-like (LOC100809213), transcript variant X4, mRNA
Phvul.008G031200.1	gi|571473013|ref|XM_006585733.1|	89.06	2788	256	28	1	2784	120	2862	0	3413	PREDICTED: Glycine max putative disease resistance protein At1g59780-like (LOC100809213), transcript variant X3, mRNA
Phvul.008G031200.1	gi|571473011|ref|XM_006585732.1|	89.06	2788	256	28	1	2784	116	2858	0	3413	PREDICTED: Glycine max putative disease resistance protein At1g59780-like (LOC100809213), transcript variant X2, mRNA
Phvul.008G031200.1	gi|571473009|ref|XM_006585731.1|	89.06	2788	256	28	1	2784	123	2865	0	3413	PREDICTED: Glycine max putative disease resistance protein At1g59780-like (LOC100809213), transcript variant X1, mRNA
Phvul.008G030200.1	gi|571473032|ref|XM_003531820.2|	80.45	2619	420	46	26	2595	157	2732	0	1916	PREDICTED: Glycine max receptor-like protein kinase FERONIA-like (LOC100781248), mRNA
Phvul.008G030200.1	gi|351722800|ref|NM_001251607.1|;gi|223452314|gb|FJ014730.1|	79.24	2644	420	68	23	2591	779	3368	0	1722	Glycine max receptor-like kinase (LOC100305394), mRNA
Phvul.008G030200.1	gi|571552408|ref|XM_003552542.2|	79.12	2404	415	55	21	2376	192	2556	0	1578	PREDICTED: Glycine max receptor-like protein kinase FERONIA-like (LOC100776868), mRNA
Phvul.008G030200.1	gi|571552414|ref|XM_006603526.1|	79.04	2176	368	53	254	2376	74	2214	0	1411	PREDICTED: Glycine max receptor-like protein kinase FERONIA-like (LOC100807847), mRNA
Phvul.008G030200.1	gi|14010510|gb|AF363821.1|	88.54	515	57	2	1577	2090	2	515	4e-174	623	Phaseolus vulgaris Pto-like kinase OG3 gene, partial cds
Phvul.008G030200.1	gi|14010480|gb|AF363806.1|	88.54	515	57	2	1577	2090	2	515	4e-174	623	Phaseolus vulgaris Pto-like kinase SG6 gene, partial cds
Phvul.008G030200.1	gi|14010498|gb|AF363815.1|AF363815	88.35	515	58	2	1577	2090	2	515	2e-172	617	Phaseolus vulgaris Pto-like kinase OG9 gene, partial cds
Phvul.008G030200.1	gi|14010496|gb|AF363814.1|AF363814	88.35	515	58	2	1577	2090	2	515	2e-172	617	Phaseolus vulgaris Pto-like kinase OG10 gene, partial cds
Phvul.008G026700.1	gi|571549496|ref|XM_006602891.1|	77.05	584	111	9	25	595	118	691	7e-82	315	PREDICTED: Glycine max receptor-like protein kinase ANXUR2-like (LOC100812131), mRNA
Phvul.008G026700.1	gi|571473007|ref|XM_006585730.1|	73.14	484	105	21	26	489	174	652	2e-32	150	PREDICTED: Glycine max receptor-like protein kinase ANXUR2-like (LOC100779112), transcript variant X2, mRNA
Phvul.008G026900.1	gi|571549496|ref|XM_006602891.1|	77.12	708	126	27	25	711	118	810	2e-100	377	PREDICTED: Glycine max receptor-like protein kinase ANXUR2-like (LOC100812131), mRNA
Phvul.008G026900.1	gi|571552442|ref|XM_006603533.1|	76.96	703	127	24	302	995	122	798	9e-98	368	PREDICTED: Glycine max receptor-like protein kinase FERONIA-like (LOC100818542), mRNA
Phvul.008G026900.1	gi|571473007|ref|XM_006585730.1|	74.71	526	102	25	26	528	174	691	8e-49	206	PREDICTED: Glycine max receptor-like protein kinase ANXUR2-like (LOC100779112), transcript variant X2, mRNA
Phvul.008G026900.1	gi|571473006|ref|XM_003531817.2|	74.71	526	102	25	26	528	1135	1652	8e-49	206	PREDICTED: Glycine max receptor-like protein kinase ANXUR2-like (LOC100779112), transcript variant X1, mRNA
Phvul.008G033100.1	gi|571549381|ref|XM_003552520.2|	86.7	1963	233	16	18	1966	95	2043	0	2154	PREDICTED: Glycine max putative endo-1,3(4)-beta-glucanase 2-like (LOC100808584), mRNA
Phvul.008G033100.1	gi|571472972|ref|XM_003531807.2|	86.54	1961	250	7	13	1966	37	1990	0	2146	PREDICTED: Glycine max endo-1,3(4)-beta-glucanase 1-like (LOC100818841), mRNA
Phvul.008G033100.1	gi|658053071|ref|XM_008364050.1|	72.02	983	247	19	1003	1965	1168	2142	6e-67	267	PREDICTED: Malus x domestica endo-1,3(4)-beta-glucanase 1-like (LOC103425953), partial mRNA
Phvul.008G021000.1	gi|571549766|ref|XM_003551747.2|	87.89	2280	219	22	1	2232	802	3072	0	2628	PREDICTED: Glycine max proline-rich receptor-like protein kinase PERK8-like (LOC100784873), mRNA
Phvul.008G021000.1	gi|502168546|ref|XM_004514355.1|	84.22	1768	250	14	487	2232	1240	3000	0	1692	PREDICTED: Cicer arietinum proline-rich receptor-like protein kinase PERK8-like (LOC101491744), mRNA
Phvul.008G021000.1	gi|645248606|ref|XM_008232150.1|	79.62	1320	252	11	865	2177	1664	2973	0	931	PREDICTED: Prunus mume proline-rich receptor-like protein kinase PERK8 (LOC103329652), mRNA
Phvul.008G021000.1	gi|694390936|ref|XM_009372745.1|	78.36	1331	257	24	861	2177	1322	2635	0	833	PREDICTED: Pyrus x bretschneideri proline-rich receptor-like protein kinase PERK8 (LOC103960292), mRNA
Phvul.008G021000.1	gi|590653349|ref|XM_007033336.1|	78.96	1236	242	15	900	2129	1562	2785	0	826	Theobroma cacao Proline-rich receptor protein kinase PERK10 isoform 1 (TCM_019607) mRNA, complete cds
Phvul.008G021000.1	gi|566165925|ref|XM_006384163.1|	80.31	1107	207	8	1084	2180	1731	2836	0	826	Populus trichocarpa hypothetical protein (POPTR_0004s10490g) mRNA, complete cds
Phvul.008G021000.1	gi|658013113|ref|XM_008343631.1|	77.48	1328	268	23	861	2174	1542	2852	0	774	PREDICTED: Malus x domestica proline-rich receptor-like protein kinase PERK8 (LOC103404696), mRNA
Phvul.008G029700.1	gi|571549496|ref|XM_006602891.1|	82.18	376	49	11	706	1075	712	1075	2e-79	307	PREDICTED: Glycine max receptor-like protein kinase ANXUR2-like (LOC100812131), mRNA
Phvul.008G029700.1	gi|571468830|ref|XM_006584398.1|	80.24	329	57	5	750	1071	935	1262	2e-59	241	PREDICTED: Glycine max serine-threonine kinase (LOC100305392), transcript variant X3, mRNA
Phvul.008G029700.1	gi|351721963|ref|NM_001251578.1|;gi|223452306|gb|FJ014726.1|	80.24	329	57	5	750	1071	696	1023	2e-59	241	Glycine max serine-threonine kinase (LOC100305392), mRNA
Phvul.008G029700.1	gi|571549527|ref|XM_003552559.2|	79.94	334	55	10	746	1070	911	1241	1e-57	235	PREDICTED: Glycine max receptor-like protein kinase ANXUR2-like (LOC100787367), mRNA
Phvul.008G030800.1	gi|571473032|ref|XM_003531820.2|	80.72	2583	416	55	63	2601	188	2732	0	1936	PREDICTED: Glycine max receptor-like protein kinase FERONIA-like (LOC100781248), mRNA
Phvul.008G030800.1	gi|571473029|ref|XM_006585739.1|	79.75	2617	464	39	1	2594	797	3370	0	1836	PREDICTED: Glycine max receptor-like protein kinase FERONIA-like (LOC100814046), transcript variant X5, mRNA
Phvul.008G030800.1	gi|351722800|ref|NM_001251607.1|;gi|223452314|gb|FJ014730.1|	79.7	2660	441	65	1	2597	745	3368	0	1829	Glycine max receptor-like kinase (LOC100305394), mRNA
Phvul.008G030800.1	gi|14010510|gb|AF363821.1|	88.35	515	58	2	1583	2096	2	515	2e-172	617	Phaseolus vulgaris Pto-like kinase OG3 gene, partial cds
Phvul.008G030800.1	gi|14010480|gb|AF363806.1|	88.35	515	58	2	1583	2096	2	515	2e-172	617	Phaseolus vulgaris Pto-like kinase SG6 gene, partial cds
Phvul.008G030800.1	gi|14010498|gb|AF363815.1|AF363815	88.16	515	59	2	1583	2096	2	515	9e-171	612	Phaseolus vulgaris Pto-like kinase OG9 gene, partial cds
Phvul.008G030800.1	gi|14010496|gb|AF363814.1|AF363814	88.16	515	59	2	1583	2096	2	515	9e-171	612	Phaseolus vulgaris Pto-like kinase OG10 gene, partial cds
Phvul.008G030800.1	gi|47498961|gb|AY583626.1|	72.15	535	129	16	1583	2110	529	8	4e-30	145	Rosa roxburghii clone STK5 Pto-like receptor kinase resistance protein gene, partial cds
Phvul.008G030800.1	gi|645250035|ref|XM_008232800.1|	74.04	366	87	8	1621	1982	1576	1937	1e-29	143	PREDICTED: Prunus mume receptor-like protein kinase FERONIA (LOC103330260), mRNA
Phvul.008G028600.1	gi|9796477|gb|AF153441.1|AF153441	98.39	683	8	2	76	756	414	1095	0	1197	Phaseolus vulgaris serine threonine kinase homolog COK-4 (COK-4) gene, complete cds
Phvul.008G028600.1	gi|9796477|gb|AF153441.1|AF153441	96.96	230	7	0	850	1079	1337	1566	3e-103	387	Phaseolus vulgaris serine threonine kinase homolog COK-4 (COK-4) gene, complete cds
Phvul.008G028600.1	gi|9796477|gb|AF153441.1|AF153441	97.09	103	3	0	747	849	1165	1267	2e-39	174	Phaseolus vulgaris serine threonine kinase homolog COK-4 (COK-4) gene, complete cds
Phvul.008G028600.1	gi|9796477|gb|AF153441.1|AF153441	100	50	0	0	1079	1128	1907	1956	6e-15	93.5	Phaseolus vulgaris serine threonine kinase homolog COK-4 (COK-4) gene, complete cds
Phvul.008G028600.1	gi|571549538|ref|XM_006602898.1|	79.82	679	124	9	173	843	196	869	3e-132	483	PREDICTED: Glycine max receptor-like protein kinase ANXUR2-like (LOC100815347), mRNA
Phvul.008G028600.1	gi|452726171|ref|NM_001255260.2|	73.54	480	93	23	173	623	139	613	1e-32	152	Glycine max receptor-like protein kinase ANXUR2-like (LOC100775244), mRNA
Phvul.008G025300.1	gi|571473083|ref|XM_006585755.1|	91.13	1928	158	6	1	1926	513	2429	0	2601	PREDICTED: Glycine max phosphatidylinositol 4-kinase gamma 7-like (LOC100792780), transcript variant X2, mRNA
Phvul.008G025300.1	gi|571473082|ref|XM_003531841.2|	91.13	1928	158	6	1	1926	498	2414	0	2601	PREDICTED: Glycine max phosphatidylinositol 4-kinase gamma 7-like (LOC100792780), transcript variant X1, mRNA
Phvul.008G025300.1	gi|357502584|ref|XM_003621533.1|	83.74	1562	245	8	1	1556	393	1951	0	1469	Medicago truncatula Phosphatidylinositol 4-kinase type 2-beta (MTR_7g017360) mRNA, complete cds
Phvul.008G025300.1	gi|502102053|ref|XM_004491895.1|	84.63	1438	207	10	1	1428	668	2101	0	1419	PREDICTED: Cicer arietinum probable phosphatidylinositol 4-kinase type 2-beta At1g26270-like (LOC101503810), transcript variant X4, mRNA
Phvul.008G025300.1	gi|645248467|ref|XM_008232088.1|	79.26	1379	268	14	1	1370	250	1619	0	946	PREDICTED: Prunus mume phosphatidylinositol 4-kinase gamma 7-like (LOC103329592), mRNA
Phvul.008G025300.1	gi|657975239|ref|XM_008381242.1|	78.56	1357	262	23	35	1377	477	1818	0	869	PREDICTED: Malus x domestica phosphatidylinositol 4-kinase gamma 7-like (LOC103442457), transcript variant X1, mRNA
Phvul.008G025300.1	gi|357516872|ref|XM_003628677.1|	73.6	1178	286	19	108	1277	835	1995	7e-116	429	Medicago truncatula Phosphatidylinositol kinase family-like protein (MTR_8g066090) mRNA, complete cds
Phvul.008G028600.1	gi|9796477|gb|AF153441.1|AF153441	98.39	683	8	2	76	756	414	1095	0	1197	Phaseolus vulgaris serine threonine kinase homolog COK-4 (COK-4) gene, complete cds
Phvul.008G028600.1	gi|9796477|gb|AF153441.1|AF153441	96.96	230	7	0	850	1079	1337	1566	3e-103	387	Phaseolus vulgaris serine threonine kinase homolog COK-4 (COK-4) gene, complete cds
Phvul.008G028600.1	gi|9796477|gb|AF153441.1|AF153441	97.09	103	3	0	747	849	1165	1267	2e-39	174	Phaseolus vulgaris serine threonine kinase homolog COK-4 (COK-4) gene, complete cds
Phvul.008G028600.1	gi|9796477|gb|AF153441.1|AF153441	100	50	0	0	1079	1128	1907	1956	7e-15	93.5	Phaseolus vulgaris serine threonine kinase homolog COK-4 (COK-4) gene, complete cds
Phvul.008G028600.1	gi|571541517|ref|XM_006601721.1|	73.75	480	92	23	173	623	192	666	2e-34	158	PREDICTED: Glycine max receptor-like protein kinase ANXUR2-like (LOC100775244), transcript variant X1, mRNA
Phvul.008G028600.1	gi|452726171|ref|NM_001255260.2|	73.54	480	93	23	173	623	139	613	1e-32	152	Glycine max receptor-like protein kinase ANXUR2-like (LOC100775244), mRNA
Phvul.008G021000.1	gi|571549766|ref|XM_003551747.2|	87.89	2280	219	22	1	2232	802	3072	0	2628
Phvul.008G021000.1	gi|571473134|ref|XM_003530423.2|	87.53	2238	210	20	1	2232	799	2973	0	2523
Phvul.008G021000.1	gi|502168546|ref|XM_004514355.1|	84.22	1768	250	14	487	2232	1240	3000	0	1692
Phvul.008G021000.1	gi|645248606|ref|XM_008232150.1|	79.62	1320	252	11	865	2177	1664	2973	0	931
Phvul.008G021000.1	gi|694390936|ref|XM_009372745.1|	78.36	1331	257	24	861	2177	1322	2635	0	833
Phvul.008G021000.1	gi|590653349|ref|XM_007033336.1|	78.96	1236	242	15	900	2129	1562	2785	0	826
Phvul.008G021000.1	gi|590653345|ref|XM_007033335.1|	78.96	1236	242	15	900	2129	1535	2758	0	826
Phvul.008G021000.1	gi|658013109|ref|XM_008343629.1|	78.15	1327	261	19	861	2174	1487	2797	0	821
Phvul.008G021000.1	gi|658013113|ref|XM_008343631.1|	77.48	1328	268	23	861	2174	1542	2852	0	774
Phvul.008G021000.1	gi|719967554|ref|XM_010263930.1|	78.58	1060	221	4	1074	2130	1823	2879	0	695
Phvul.008G021000.1	gi|658035958|ref|XM_008355296.1|	79.31	894	175	7	1288	2174	2	892	5e-173	619
Phvul.008G021000.1	gi|702471423|ref|XM_010032509.1|	77.11	1066	224	15	1074	2129	231	1286	7e-167	599
Phvul.008G021000.1	gi|672196163|ref|XM_008778514.1|	76.22	841	188	12	1173	2007	912	1746	2e-117	435
Phvul.008G021000.1	gi|645230289|ref|XM_008223647.1|	73.88	693	167	13	1147	1832	1487	2172	3e-66	265
Phvul.008G021000.1	gi|723747502|ref|XM_004251560.2|	72.91	539	132	13	1204	1735	1176	1707	5e-39	174
Phvul.008G021000.1	gi|672202113|ref|XM_008780083.1|	94.44	36	1	1	1667	1702	1638	1672	0.006	54.7
Phvul.008G021000.1	gi|659108029|ref|XM_008455758.1|	100	29	0	0	1546	1574	2933	2961	0.006	54.7
Phvul.008G021000.1	gi|449484630|ref|XM_004156887.1|	100	29	0	0	1546	1574	1945	1973	0.006	54.7
Phvul.008G021000.1	gi|449468775|ref|XM_004152049.1|	100	29	0	0	1546	1574	1945	1973	0.006	54.7

## Sheet: Significant Markers
	RSquare	ProbF	LSM Sus	LSM Het	LSM Res	LS Mean Diff	Additive Effect	Chr	Mbp	NCBI Number	DF	SS	MS	FValue	ProbF	CV	RootMSE	DepMean
sc00244ln360837_360399_G_A_15815	0.0761367	0.0455108	1.75	-	5	-3.25	-1.625	1	2.97022	ss715647677	1	10.3632	10.3632	4.20297	0.0455108	86.6909	1.57025	1.81132
sc00003ln2130026_109451_G_A_4434	0.178793	0.00976424	1.64706	3.57143	1.53846	0.108597	0.0542986	1	51.7642	ss715645244	2	23.9618	11.9809	5.11641	0.00976424	82.2715	1.53025	1.86
sc00560ln203666_9893_C_T_2433191	0.099835	0.0344788	1.5		2.6	-1.1	-0.55	2	21.7098	ss715648826	1	12.1	12.1	4.76902	0.0344788	85.3319	1.59286	1.86667
sc00560ln203666_61288_G_T_243370	0.130777	0.0458017	1.5	1	2.66667	-1.16667	-0.583333	2	21.7616	ss715648822	2	14.7695	7.38475	3.30997	0.0458017	85.613	1.49367	1.74468
sc01965ln51075_27969_G_A_3858355	0.130777	0.0458017	1.5	1	2.66667	-1.16667	-0.583333	2	23.1672	ss715650858	2	14.7695	7.38475	3.30997	0.0458017	85.613	1.49367	1.74468
sc00038ln842375_5033_G_A_4725737	0.263332	0.0014007	5.5	1	1.60465	3.89535	1.94767	2	45.7332	ss715646145	2	29.5905	14.7952	7.68547	0.0014007	78.795	1.38748	1.76087
sc00204ln409266_264982_A_G_14263	0.156085	0.0260268	1.25	1	2.36842	-1.11842	-0.559211	3	10.2564	ss715647440	2	15.9376	7.96882	3.9765	0.0260268	84.5695	1.41562	1.67391
sc00049ln755052_512680_T_G_56604	0.138663	0.0403852	1.25	1	2.3	-1.05	-0.525	3	11.6981	ss715646295	2	14.1587	7.07935	3.46119	0.0403852	85.4379	1.43016	1.67391
sc00368ln282555_23754_A_G_197651	0.148353	0.0211949	1.3913	1	2.44444	-1.05314	-0.52657	3	32.2951	ss715648169	2	17.0577	8.52884	4.18069	0.0211949	84.7018	1.42831	1.68627
sc00112ln569344_406411_A_G_98125	0.245183	0.00178417	1.46154	4.25	1.55556	-0.0940171	-0.0470085	4	1.3864	ss715639413	2	27.8232	13.9116	7.30856	0.00178417	79.7877	1.37966	1.72917
sc02719ln31402_26260_T_G_4160289	0.0844444	0.0428075	1.28		2.16667	-0.886667	-0.443333	5	10.1025	ss715651051	1	9.62667	9.62667	4.33495	0.0428075	86.9286	1.4902	1.71429
sc00378ln275756_43888_C_T_200459	0.0877841	0.0366882	1.26923		2.16667	-0.897436	-0.448718	5	13.0777	ss715648186	1	10.0513	10.0513	4.61912	0.0366882	86.7725	1.47513	1.7
sc00378ln275756_122625_T_C_20053	0.325619	7.82946e-05	5.5	5	1.54167	3.95833	1.97917	5	13.1549	ss715639812	2	40.7598	20.3799	11.5882	7.82946e-05	75.1486	1.32615	1.76471
sc00064ln701495_548353_A_G_67617	0.12244	0.0464517	1.23529	1	2.34483	-1.10953	-0.554767	7	4.1444	ss715646464	2	16.4095	8.20473	3.27881	0.0464517	85.0474	1.58188	1.86
sc00327ln306820_257821_C_T_18582	0.326681	7.53876e-05	5.33333	1	1.55319	3.78014	1.89007	7	10.8235	ss715647989	2	40.8928	20.4464	11.6443	7.53876e-05	75.0894	1.32511	1.76471
sc00138ln510194_1954_G_A_1116871	0.144244	0.0220075	2.78571	1	1.58065	1.20507	0.602535	7	41.6103	ss715639467	2	19.5368	9.76839	4.12967	0.0220075	84.1848	1.53799	1.82692
sc00089ln640327_372918_C_T_84238	0.248804	0.000903551	3.14286	1	1.38235	1.7605	0.880252	8	0.497385	ss715646684	2	33.6986	16.8493	8.11466	0.000903551	78.8743	1.44097	1.82692
SAS13	0.28336	4.08585e-05	3.30769		1.325	1.98269	0.991346	8	2.34942		1	38.569	38.569	20.1654	4.08585e-05	76.352	1.38298	1.81132
SH18	0.334314	5.78455e-06	2.86957		1	1.86957	0.934783	8	2.76164		1	45.5045	45.5045	25.6127	5.78455e-06	73.5876	1.33291	1.81132
sc00065ln699804_381974_G_A_68152	0.276612	0.000582833	3.30769	1.66667	1.3	2.00769	1.00385	8	2.80126	ss715646485	2	36.8627	18.4314	8.79482	0.000582833	77.1034	1.44766	1.87755
SBB14	0.56091	1.74807e-09	3.625	1	1	2.625	1.3125	8	2.81057		2	76.3269	38.1635	31.2972	1.74807e-09	61.0867	1.10426	1.80769
sc00065ln699804_348798_A_G_68119	0.212504	0.00364618	3	1.66667	1.31034	1.68966	0.844828	8	2.83375	ss715646481	2	28.4798	14.2399	6.34142	0.00364618	80.5651	1.49851	1.86
sc00065ln699804_339284_G_A_68110	0.578933	5.44159e-09	3.6875	1	1	2.6875	1.34375	8	2.84327	ss715646480	2	76.2221	38.111	30.2482	5.44159e-09	58.618	1.12247	1.91489
sc00020ln1038212_979173_T_C_3141	0.243787	0.00140648	3.14286	1.66667	1.3	1.84286	0.921429	8	2.88774	ss715645838	2	32.6724	16.3362	7.57592	0.00140648	78.9487	1.46845	1.86
sc00020ln1038212_942609_G_A_3138	0.516474	5.51643e-08	3.4375	1	1	2.4375	1.21875	8	2.92265	ss715645836	2	64.0217	32.0108	24.5672	5.51643e-08	63.56	1.14149	1.79592
sc00020ln1038212_936100_A_G_3137	0.327107	0.00013452	3.30769	1	1.31034	1.99735	0.998674	8	2.92916	ss715645835	2	40.3364	20.1682	10.9377	0.00013452	74.9191	1.35791	1.8125
sc00020ln1038212_840377_G_A_3127	0.24503	0.00117576	3.14286	1.57143	1.3	1.84286	0.921429	8	3.02062	ss715645832	2	33.0165	16.5083	7.78932	0.00117576	78.9847	1.4558	1.84314
sc00101ln599358_358082_A_G_91627	0.289801	0.000537472	3.05556	1	1.24	1.81556	0.907778	8	5.50261	ss715646830	2	38.1551	19.0776	8.97725	0.000537472	76.1281	1.45777	1.91489
sc00378ln275756_273833_C_T_20068	0.1192	0.0140652	1.31034		2.38095	-1.07061	-0.535304	8	26.6735	ss715648185	1	13.9607	13.9607	6.49592	0.0140652	83.2954	1.466	1.76
sc00848ln138886_135985_G_A_29153	0.254294	0.00101236	1.5	5.5	2.1	-0.6	-0.3	9	24.876	ss715640478	2	31.68	15.84	8.01378	0.00101236	78.984	1.40591	1.78
sc00996ln118235_22224_A_G_310432	0.209418	0.00399721	1.35	4.25	1.88462	-0.534615	-0.267308	10	0.376863	ss715640711	2	28.0662	14.0331	6.22492	0.00399721	80.7229	1.50145	1.86
sc00685ln167428_38757_A_G_266555	0.197858	0.00627742	1.18182	1	2.625	-1.44318	-0.721591	11	5.08185	ss715649140	2	26.3676	13.1838	5.67322	0.00627742	81.1921	1.52442	1.87755
sc00087ln646188_197333_G_A_82775	0.180988	0.00916896	1.28571	1	2.6087	-1.32298	-0.661491	11	6.12166	ss715646672	2	24.256	12.128	5.19311	0.00916896	82.1614	1.5282	1.86
sc00966ln122702_28890_G_A_306814	0.202508	0.0017019	1.26923		2.8	-1.53077	-0.765385	11	29.738	ss715649662	1	26.489	26.489	11.173	0.0017019	79.5822	1.53974	1.93478
sc00209ln406963_22770_C_A_144432	0.212819	0.00125165	1.36667		3	-1.63333	-0.816667	11	45.0187	ss715647465	1	27.8377	27.8377	11.8957	0.00125165	79.066	1.52976	1.93478
sc00209ln406963_185939_G_A_14459	0.268173	0.000651031	1.42308	1	3.13333	-1.71026	-0.855128	11	45.1782	ss715647464	2	35.9405	17.9703	8.6114	0.000651031	77.6653	1.44458	1.86
sc00065ln699804_330250_G_A_68101	0.276345	0.000690975	3.30769	1.8	1.3	2.00769	1.00385	unmapped			2	36.6099	18.305	8.59216	0.000690975	76.9898	1.4596	1.89583
sc09534ln2098_519_C_A_469046441	0.25225	0.00144383	3	1	1.31034	1.68966	0.844828	unmapped			2	31.1056	15.5528	7.59028	0.00144383	78.9764	1.43145	1.8125
